# Supplementary material for: Is Tit-for-Tat the Answer? On the Conclusions Drawn from Axelrod's Tournaments
Source: PLoS One. 2015 Jul 30;10(7):e0134128. doi: 10.1371/journal.pone.0134128 (PMC4520619; doi:10.1371/journal.pone.0134128)
Supplement: S1 Tournament Results — (XLSX) [file pone.0134128.s002.xlsx]

## Sheet: Comb
		Group #1					Group #2					Group #3				Finalists		Winner	Strat #	Name	Wins	% Wins
1	2	3	4	5	6	7	8	9	10	11	12	13	14	15	2	6	14	6	1	TFT	83614	0.11049
1	2	3	4	5	6	7	8	9	11	10	12	13	14	15	2	6	10	2	2	T&C	227168	0.300187
1	2	3	4	5	6	7	8	9	12	10	11	13	14	15	2	6	11	2	3	NY	76945	0.101677
1	2	3	4	5	6	7	8	9	13	10	11	12	14	15	2	6	10	2	4	GR	75831	0.100205
1	2	3	4	5	6	7	8	9	14	10	11	12	13	15	2	6	10	2	5	SH	50854	0.0672
1	2	3	4	5	6	7	8	9	15	10	11	12	13	14	2	6	10	2	6	S&R	187484	0.247747
1	2	3	4	5	6	7	8	10	11	9	12	13	14	15	2	6	9	6	7	FR	36723	0.0485269
1	2	3	4	5	6	7	8	10	12	9	11	13	14	15	2	6	9	6	8	DA	15795	0.020872
1	2	3	4	5	6	7	8	10	13	9	11	12	14	15	2	6	9	6	9	GR	1847	0.00244068
1	2	3	4	5	6	7	8	10	14	9	11	12	13	15	2	7	15	7	10	DO	495	0.000654108
1	2	3	4	5	6	7	8	10	15	9	11	12	13	14	2	7	9	2	11	FE	0	0
1	2	3	4	5	6	7	8	11	12	9	10	13	14	15	2	6	9	6	12	JO	0	0
1	2	3	4	5	6	7	8	11	13	9	10	12	14	15	2	6	10	2	13	TU	0	0
1	2	3	4	5	6	7	8	11	14	9	10	12	13	15	2	6	10	2	14	NA	0	0
1	2	3	4	5	6	7	8	11	15	9	10	12	13	14	2	6	10	2	15	RAN	0	0
1	2	3	4	5	6	7	8	12	13	9	10	11	14	15	2	6	10	2			756756	1
1	2	3	4	5	6	7	8	12	14	9	10	11	13	15	2	6	10	2
1	2	3	4	5	6	7	8	12	15	9	10	11	13	14	2	6	10	2
1	2	3	4	5	6	7	8	13	14	9	10	11	12	15	2	6	10	2
1	2	3	4	5	6	7	8	13	15	9	10	11	12	14	2	6	10	2
1	2	3	4	5	6	7	8	14	15	9	10	11	12	13	2	7	10	2
1	2	3	4	5	6	7	9	10	11	8	12	13	14	15	2	9	8	2
1	2	3	4	5	6	7	9	10	12	8	11	13	14	15	2	10	8	2
1	2	3	4	5	6	7	9	10	13	8	11	12	14	15	2	9	8	2
1	2	3	4	5	6	7	9	10	14	8	11	12	13	15	2	9	8	2
1	2	3	4	5	6	7	9	10	15	8	11	12	13	14	2	9	14	9
1	2	3	4	5	6	7	9	11	12	8	10	13	14	15	2	6	10	2
1	2	3	4	5	6	7	9	11	13	8	10	12	14	15	2	6	10	2
1	2	3	4	5	6	7	9	11	14	8	10	12	13	15	2	6	12	6
1	2	3	4	5	6	7	9	11	15	8	10	12	13	14	2	6	12	6
1	2	3	4	5	6	7	9	12	13	8	10	11	14	15	2	6	11	2
1	2	3	4	5	6	7	9	12	14	8	10	11	13	15	2	6	11	2
1	2	3	4	5	6	7	9	12	15	8	10	11	13	14	2	6	11	2
1	2	3	4	5	6	7	9	13	14	8	10	11	12	15	2	6	10	2
1	2	3	4	5	6	7	9	13	15	8	10	11	12	14	2	6	10	2
1	2	3	4	5	6	7	9	14	15	8	10	11	12	13	2	6	10	2
1	2	3	4	5	6	7	10	11	12	8	9	13	14	15	2	11	8	2
1	2	3	4	5	6	7	10	11	13	8	9	12	14	15	2	11	8	2
1	2	3	4	5	6	7	10	11	14	8	9	12	13	15	2	11	8	2
1	2	3	4	5	6	7	10	11	15	8	9	12	13	14	2	11	9	2
1	2	3	4	5	6	7	10	12	13	8	9	11	14	15	2	12	8	8
1	2	3	4	5	6	7	10	12	14	8	9	11	13	15	2	6	8	2
1	2	3	4	5	6	7	10	12	15	8	9	11	13	14	2	6	9	6
1	2	3	4	5	6	7	10	13	14	8	9	11	12	15	2	6	8	2
1	2	3	4	5	6	7	10	13	15	8	9	11	12	14	2	6	9	6
1	2	3	4	5	6	7	10	14	15	8	9	11	12	13	2	7	9	2
1	2	3	4	5	6	7	11	12	13	8	9	10	14	15	2	6	9	6
1	2	3	4	5	6	7	11	12	14	8	9	10	13	15	2	6	9	6
1	2	3	4	5	6	7	11	12	15	8	9	10	13	14	2	6	9	6
1	2	3	4	5	6	7	11	13	14	8	9	10	12	15	2	6	10	2
1	2	3	4	5	6	7	11	13	15	8	9	10	12	14	2	6	10	2
1	2	3	4	5	6	7	11	14	15	8	9	10	12	13	2	6	10	2
1	2	3	4	5	6	7	12	13	14	8	9	10	11	15	2	6	10	2
1	2	3	4	5	6	7	12	13	15	8	9	10	11	14	2	6	10	2
1	2	3	4	5	6	7	12	14	15	8	9	10	11	13	2	6	11	2
1	2	3	4	5	6	7	13	14	15	8	9	10	11	12	2	6	10	2
1	2	3	4	5	6	8	9	10	11	7	12	13	14	15	2	9	7	2
1	2	3	4	5	6	8	9	10	12	7	11	13	14	15	2	10	7	2
1	2	3	4	5	6	8	9	10	13	7	11	12	14	15	2	9	7	2
1	2	3	4	5	6	8	9	10	14	7	11	12	13	15	2	9	7	2
1	2	3	4	5	6	8	9	10	15	7	11	12	13	14	2	9	7	2
1	2	3	4	5	6	8	9	11	12	7	10	13	14	15	2	6	7	2
1	2	3	4	5	6	8	9	11	13	7	10	12	14	15	2	6	10	2
1	2	3	4	5	6	8	9	11	14	7	10	12	13	15	2	6	12	6
1	2	3	4	5	6	8	9	11	15	7	10	12	13	14	2	6	12	6
1	2	3	4	5	6	8	9	12	13	7	10	11	14	15	2	6	11	2
1	2	3	4	5	6	8	9	12	14	7	10	11	13	15	2	6	11	2
1	2	3	4	5	6	8	9	12	15	7	10	11	13	14	2	6	11	2
1	2	3	4	5	6	8	9	13	14	7	10	11	12	15	2	6	10	2
1	2	3	4	5	6	8	9	13	15	7	10	11	12	14	2	6	10	2
1	2	3	4	5	6	8	9	14	15	7	10	11	12	13	2	6	11	2
1	2	3	4	5	6	8	10	11	12	7	9	13	14	15	2	11	7	2
1	2	3	4	5	6	8	10	11	13	7	9	12	14	15	2	11	7	2
1	2	3	4	5	6	8	10	11	14	7	9	12	13	15	2	11	7	2
1	2	3	4	5	6	8	10	11	15	7	9	12	13	14	2	11	9	2
1	2	3	4	5	6	8	10	12	13	7	9	11	14	15	2	12	7	2
1	2	3	4	5	6	8	10	12	14	7	9	11	13	15	2	12	7	2
1	2	3	4	5	6	8	10	12	15	7	9	11	13	14	2	6	9	6
1	2	3	4	5	6	8	10	13	14	7	9	11	12	15	2	6	9	6
1	2	3	4	5	6	8	10	13	15	7	9	11	12	14	2	6	9	6
1	2	3	4	5	6	8	10	14	15	7	9	11	12	13	2	6	9	6
1	2	3	4	5	6	8	11	12	13	7	9	10	14	15	2	6	9	6
1	2	3	4	5	6	8	11	12	14	7	9	10	13	15	2	6	9	6
1	2	3	4	5	6	8	11	12	15	7	9	10	13	14	2	6	9	6
1	2	3	4	5	6	8	11	13	14	7	9	10	12	15	2	6	10	2
1	2	3	4	5	6	8	11	13	15	7	9	10	12	14	2	6	10	2
1	2	3	4	5	6	8	11	14	15	7	9	10	12	13	2	6	10	2
1	2	3	4	5	6	8	12	13	14	7	9	10	11	15	2	6	10	2
1	2	3	4	5	6	8	12	13	15	7	9	10	11	14	2	6	10	2
1	2	3	4	5	6	8	12	14	15	7	9	10	11	13	2	6	11	2
1	2	3	4	5	6	8	13	14	15	7	9	10	11	12	2	6	10	2
1	2	3	4	5	6	9	10	11	12	7	8	13	14	15	2	10	7	2
1	2	3	4	5	6	9	10	11	13	7	8	12	14	15	2	11	7	2
1	2	3	4	5	6	9	10	11	14	7	8	12	13	15	2	10	8	2
1	2	3	4	5	6	9	10	11	15	7	8	12	13	14	2	10	7	2
1	2	3	4	5	6	9	10	12	13	7	8	11	14	15	2	10	7	2
1	2	3	4	5	6	9	10	12	14	7	8	11	13	15	2	10	7	2
1	2	3	4	5	6	9	10	12	15	7	8	11	13	14	2	10	7	2
1	2	3	4	5	6	9	10	13	14	7	8	11	12	15	2	9	8	2
1	2	3	4	5	6	9	10	13	15	7	8	11	12	14	2	9	7	2
1	2	3	4	5	6	9	10	14	15	7	8	11	12	13	2	9	8	2
1	2	3	4	5	6	9	11	12	13	7	8	10	14	15	2	6	7	2
1	2	3	4	5	6	9	11	12	14	7	8	10	13	15	2	6	7	2
1	2	3	4	5	6	9	11	12	15	7	8	10	13	14	2	6	7	6
1	2	3	4	5	6	9	11	13	14	7	8	10	12	15	2	6	8	6
1	2	3	4	5	6	9	11	13	15	7	8	10	12	14	2	6	7	2
1	2	3	4	5	6	9	11	14	15	7	8	10	12	13	2	6	12	6
1	2	3	4	5	6	9	12	13	14	7	8	10	11	15	2	6	11	2
1	2	3	4	5	6	9	12	13	15	7	8	10	11	14	2	6	11	2
1	2	3	4	5	6	9	12	14	15	7	8	10	11	13	2	6	11	2
1	2	3	4	5	6	9	13	14	15	7	8	10	11	12	2	6	10	2
1	2	3	4	5	6	10	11	12	13	7	8	9	14	15	2	11	7	2
1	2	3	4	5	6	10	11	12	14	7	8	9	13	15	2	10	7	2
1	2	3	4	5	6	10	11	12	15	7	8	9	13	14	2	10	7	2
1	2	3	4	5	6	10	11	13	14	7	8	9	12	15	2	11	8	2
1	2	3	4	5	6	10	11	13	15	7	8	9	12	14	2	11	7	2
1	2	3	4	5	6	10	11	14	15	7	8	9	12	13	2	11	8	2
1	2	3	4	5	6	10	12	13	14	7	8	9	11	15	2	12	8	8
1	2	3	4	5	6	10	12	13	15	7	8	9	11	14	2	12	7	2
1	2	3	4	5	6	10	12	14	15	7	8	9	11	13	2	10	7	2
1	2	3	4	5	6	10	13	14	15	7	8	9	11	12	2	6	8	6
1	2	3	4	5	6	11	12	13	14	7	8	9	10	15	2	6	9	6
1	2	3	4	5	6	11	12	13	15	7	8	9	10	14	2	6	9	6
1	2	3	4	5	6	11	12	14	15	7	8	9	10	13	2	6	9	6
1	2	3	4	5	6	11	13	14	15	7	8	9	10	12	2	6	10	2
1	2	3	4	5	6	12	13	14	15	7	8	9	10	11	2	6	9	6
1	2	3	4	5	7	8	9	10	11	6	12	13	14	15	2	9	6	6
1	2	3	4	5	7	8	9	10	12	6	11	13	14	15	2	10	6	2
1	2	3	4	5	7	8	9	10	13	6	11	12	14	15	2	9	6	6
1	2	3	4	5	7	8	9	10	14	6	11	12	13	15	2	9	6	6
1	2	3	4	5	7	8	9	10	15	6	11	12	13	14	2	9	6	6
1	2	3	4	5	7	8	9	11	12	6	10	13	14	15	2	8	6	2
1	2	3	4	5	7	8	9	11	13	6	10	12	14	15	2	7	10	2
1	2	3	4	5	7	8	9	11	14	6	10	12	13	15	2	7	12	2
1	2	3	4	5	7	8	9	11	15	6	10	12	13	14	2	8	12	8
1	2	3	4	5	7	8	9	12	13	6	10	11	14	15	2	8	11	2
1	2	3	4	5	7	8	9	12	14	6	10	11	13	15	2	7	11	2
1	2	3	4	5	7	8	9	12	15	6	10	11	13	14	2	8	11	2
1	2	3	4	5	7	8	9	13	14	6	10	11	12	15	2	7	10	2
1	2	3	4	5	7	8	9	13	15	6	10	11	12	14	2	7	10	2
1	2	3	4	5	7	8	9	14	15	6	10	11	12	13	2	7	11	2
1	2	3	4	5	7	8	10	11	12	6	9	13	14	15	2	10	6	2
1	2	3	4	5	7	8	10	11	13	6	9	12	14	15	2	11	6	2
1	2	3	4	5	7	8	10	11	14	6	9	12	13	15	2	11	6	2
1	2	3	4	5	7	8	10	11	15	6	9	12	13	14	2	11	6	2
1	2	3	4	5	7	8	10	12	13	6	9	11	14	15	2	12	6	6
1	2	3	4	5	7	8	10	12	14	6	9	11	13	15	2	7	6	2
1	2	3	4	5	7	8	10	12	15	6	9	11	13	14	2	8	6	2
1	2	3	4	5	7	8	10	13	14	6	9	11	12	15	2	7	6	2
1	2	3	4	5	7	8	10	13	15	6	9	11	12	14	2	7	6	6
1	2	3	4	5	7	8	10	14	15	6	9	11	12	13	2	7	6	2
1	2	3	4	5	7	8	11	12	13	6	9	10	14	15	2	8	9	2
1	2	3	4	5	7	8	11	12	14	6	9	10	13	15	2	7	9	2
1	2	3	4	5	7	8	11	12	15	6	9	10	13	14	2	8	9	2
1	2	3	4	5	7	8	11	13	14	6	9	10	12	15	2	7	10	2
1	2	3	4	5	7	8	11	13	15	6	9	10	12	14	2	7	10	2
1	2	3	4	5	7	8	11	14	15	6	9	10	12	13	2	7	10	2
1	2	3	4	5	7	8	12	13	14	6	9	10	11	15	2	7	10	2
1	2	3	4	5	7	8	12	13	15	6	9	10	11	14	2	8	10	2
1	2	3	4	5	7	8	12	14	15	6	9	10	11	13	2	7	11	2
1	2	3	4	5	7	8	13	14	15	6	9	10	11	12	2	7	10	2
1	2	3	4	5	7	9	10	11	12	6	8	13	14	15	2	10	6	2
1	2	3	4	5	7	9	10	11	13	6	8	12	14	15	2	11	6	2
1	2	3	4	5	7	9	10	11	14	6	8	12	13	15	2	10	6	2
1	2	3	4	5	7	9	10	11	15	6	8	12	13	14	2	10	6	2
1	2	3	4	5	7	9	10	12	13	6	8	11	14	15	2	10	6	2
1	2	3	4	5	7	9	10	12	14	6	8	11	13	15	2	10	6	2
1	2	3	4	5	7	9	10	12	15	6	8	11	13	14	2	10	6	2
1	2	3	4	5	7	9	10	13	14	6	8	11	12	15	2	9	6	6
1	2	3	4	5	7	9	10	13	15	6	8	11	12	14	2	9	6	6
1	2	3	4	5	7	9	10	14	15	6	8	11	12	13	2	9	6	6
1	2	3	4	5	7	9	11	12	13	6	8	10	14	15	2	9	6	6
1	2	3	4	5	7	9	11	12	14	6	8	10	13	15	2	9	6	6
1	2	3	4	5	7	9	11	12	15	6	8	10	13	14	2	9	6	6
1	2	3	4	5	7	9	11	13	14	6	8	10	12	15	2	9	6	6
1	2	3	4	5	7	9	11	13	15	6	8	10	12	14	2	7	12	2
1	2	3	4	5	7	9	11	14	15	6	8	10	12	13	2	7	12	2
1	2	3	4	5	7	9	12	13	14	6	8	10	11	15	2	9	11	2
1	2	3	4	5	7	9	12	13	15	6	8	10	11	14	2	7	11	2
1	2	3	4	5	7	9	12	14	15	6	8	10	11	13	2	7	11	2
1	2	3	4	5	7	9	13	14	15	6	8	10	11	12	2	7	11	2
1	2	3	4	5	7	10	11	12	13	6	8	9	14	15	2	11	6	2
1	2	3	4	5	7	10	11	12	14	6	8	9	13	15	2	10	6	2
1	2	3	4	5	7	10	11	12	15	6	8	9	13	14	2	10	6	2
1	2	3	4	5	7	10	11	13	14	6	8	9	12	15	2	11	6	2
1	2	3	4	5	7	10	11	13	15	6	8	9	12	14	2	11	6	2
1	2	3	4	5	7	10	11	14	15	6	8	9	12	13	2	11	6	2
1	2	3	4	5	7	10	12	13	14	6	8	9	11	15	2	12	6	6
1	2	3	4	5	7	10	12	13	15	6	8	9	11	14	2	10	6	2
1	2	3	4	5	7	10	12	14	15	6	8	9	11	13	2	10	6	2
1	2	3	4	5	7	10	13	14	15	6	8	9	11	12	2	7	6	2
1	2	3	4	5	7	11	12	13	14	6	8	9	10	15	2	7	9	2
1	2	3	4	5	7	11	12	13	15	6	8	9	10	14	2	7	9	2
1	2	3	4	5	7	11	12	14	15	6	8	9	10	13	2	7	9	2
1	2	3	4	5	7	11	13	14	15	6	8	9	10	12	2	7	10	2
1	2	3	4	5	7	12	13	14	15	6	8	9	10	11	2	7	9	2
1	2	3	4	5	8	9	10	11	12	6	7	13	14	15	2	10	6	2
1	2	3	4	5	8	9	10	11	13	6	7	12	14	15	2	11	6	2
1	2	3	4	5	8	9	10	11	14	6	7	12	13	15	2	10	6	2
1	2	3	4	5	8	9	10	11	15	6	7	12	13	14	2	10	6	2
1	2	3	4	5	8	9	10	12	13	6	7	11	14	15	2	10	6	2
1	2	3	4	5	8	9	10	12	14	6	7	11	13	15	2	10	6	2
1	2	3	4	5	8	9	10	12	15	6	7	11	13	14	2	10	6	2
1	2	3	4	5	8	9	10	13	14	6	7	11	12	15	2	9	6	6
1	2	3	4	5	8	9	10	13	15	6	7	11	12	14	2	9	6	6
1	2	3	4	5	8	9	10	14	15	6	7	11	12	13	2	9	6	6
1	2	3	4	5	8	9	11	12	13	6	7	10	14	15	2	9	7	2
1	2	3	4	5	8	9	11	12	14	6	7	10	13	15	2	9	6	6
1	2	3	4	5	8	9	11	12	15	6	7	10	13	14	2	8	6	6
1	2	3	4	5	8	9	11	13	14	6	7	10	12	15	2	9	6	6
1	2	3	4	5	8	9	11	13	15	6	7	10	12	14	2	8	6	2
1	2	3	4	5	8	9	11	14	15	6	7	10	12	13	2	8	12	8
1	2	3	4	5	8	9	12	13	14	6	7	10	11	15	2	9	11	2
1	2	3	4	5	8	9	12	13	15	6	7	10	11	14	2	8	11	2
1	2	3	4	5	8	9	12	14	15	6	7	10	11	13	2	8	11	2
1	2	3	4	5	8	9	13	14	15	6	7	10	11	12	2	8	11	2
1	2	3	4	5	8	10	11	12	13	6	7	9	14	15	2	10	6	2
1	2	3	4	5	8	10	11	12	14	6	7	9	13	15	2	10	6	2
1	2	3	4	5	8	10	11	12	15	6	7	9	13	14	2	10	6	2
1	2	3	4	5	8	10	11	13	14	6	7	9	12	15	2	11	6	2
1	2	3	4	5	8	10	11	13	15	6	7	9	12	14	2	11	6	2
1	2	3	4	5	8	10	11	14	15	6	7	9	12	13	2	11	6	2
1	2	3	4	5	8	10	12	13	14	6	7	9	11	15	2	12	6	6
1	2	3	4	5	8	10	12	13	15	6	7	9	11	14	2	12	6	6
1	2	3	4	5	8	10	12	14	15	6	7	9	11	13	2	10	6	2
1	2	3	4	5	8	10	13	14	15	6	7	9	11	12	2	10	6	2
1	2	3	4	5	8	11	12	13	14	6	7	9	10	15	2	14	9	9
1	2	3	4	5	8	11	12	13	15	6	7	9	10	14	2	8	9	2
1	2	3	4	5	8	11	12	14	15	6	7	9	10	13	2	8	9	2
1	2	3	4	5	8	11	13	14	15	6	7	9	10	12	2	8	10	2
1	2	3	4	5	8	12	13	14	15	6	7	9	10	11	2	8	9	2
1	2	3	4	5	9	10	11	12	13	6	7	8	14	15	2	10	7	2
1	2	3	4	5	9	10	11	12	14	6	7	8	13	15	2	10	6	2
1	2	3	4	5	9	10	11	12	15	6	7	8	13	14	2	10	6	2
1	2	3	4	5	9	10	11	13	14	6	7	8	12	15	2	10	6	2
1	2	3	4	5	9	10	11	13	15	6	7	8	12	14	2	10	6	2
1	2	3	4	5	9	10	11	14	15	6	7	8	12	13	2	10	6	2
1	2	3	4	5	9	10	12	13	14	6	7	8	11	15	2	10	6	2
1	2	3	4	5	9	10	12	13	15	6	7	8	11	14	2	10	6	2
1	2	3	4	5	9	10	12	14	15	6	7	8	11	13	2	10	6	2
1	2	3	4	5	9	10	13	14	15	6	7	8	11	12	2	9	6	6
1	2	3	4	5	9	11	12	13	14	6	7	8	10	15	2	9	7	2
1	2	3	4	5	9	11	12	13	15	6	7	8	10	14	2	15	7	7
1	2	3	4	5	9	11	12	14	15	6	7	8	10	13	2	9	6	6
1	2	3	4	5	9	11	13	14	15	6	7	8	10	12	2	9	6	6
1	2	3	4	5	9	12	13	14	15	6	7	8	10	11	2	9	6	6
1	2	3	4	5	10	11	12	13	14	6	7	8	9	15	2	10	6	2
1	2	3	4	5	10	11	12	13	15	6	7	8	9	14	2	10	6	2
1	2	3	4	5	10	11	12	14	15	6	7	8	9	13	2	10	6	2
1	2	3	4	5	10	11	13	14	15	6	7	8	9	12	2	11	6	2
1	2	3	4	5	10	12	13	14	15	6	7	8	9	11	2	10	6	2
1	2	3	4	5	11	12	13	14	15	6	7	8	9	10	2	14	6	6
1	2	3	4	6	5	7	8	9	10	11	12	13	14	15	6	5	14	6
1	2	3	4	6	5	7	8	9	11	10	12	13	14	15	6	5	10	5
1	2	3	4	6	5	7	8	9	12	10	11	13	14	15	6	5	11	5
1	2	3	4	6	5	7	8	9	13	10	11	12	14	15	6	5	10	5
1	2	3	4	6	5	7	8	9	14	10	11	12	13	15	6	5	10	5
1	2	3	4	6	5	7	8	9	15	10	11	12	13	14	6	7	10	7
1	2	3	4	6	5	7	8	10	11	9	12	13	14	15	6	5	9	5
1	2	3	4	6	5	7	8	10	12	9	11	13	14	15	6	5	9	5
1	2	3	4	6	5	7	8	10	13	9	11	12	14	15	6	5	9	5
1	2	3	4	6	5	7	8	10	14	9	11	12	13	15	6	5	15	6
1	2	3	4	6	5	7	8	10	15	9	11	12	13	14	6	5	9	5
1	2	3	4	6	5	7	8	11	12	9	10	13	14	15	6	5	9	5
1	2	3	4	6	5	7	8	11	13	9	10	12	14	15	6	5	10	5
1	2	3	4	6	5	7	8	11	14	9	10	12	13	15	6	7	10	7
1	2	3	4	6	5	7	8	11	15	9	10	12	13	14	6	8	10	6
1	2	3	4	6	5	7	8	12	13	9	10	11	14	15	6	5	10	5
1	2	3	4	6	5	7	8	12	14	9	10	11	13	15	6	5	10	5
1	2	3	4	6	5	7	8	12	15	9	10	11	13	14	6	8	10	6
1	2	3	4	6	5	7	8	13	14	9	10	11	12	15	6	7	10	7
1	2	3	4	6	5	7	8	13	15	9	10	11	12	14	6	7	10	7
1	2	3	4	6	5	7	8	14	15	9	10	11	12	13	6	7	10	7
1	2	3	4	6	5	7	9	10	11	8	12	13	14	15	6	9	8	6
1	2	3	4	6	5	7	9	10	12	8	11	13	14	15	6	10	8	6
1	2	3	4	6	5	7	9	10	13	8	11	12	14	15	6	9	8	6
1	2	3	4	6	5	7	9	10	14	8	11	12	13	15	6	9	8	6
1	2	3	4	6	5	7	9	10	15	8	11	12	13	14	6	9	14	6
1	2	3	4	6	5	7	9	11	12	8	10	13	14	15	6	5	10	5
1	2	3	4	6	5	7	9	11	13	8	10	12	14	15	6	5	10	5
1	2	3	4	6	5	7	9	11	14	8	10	12	13	15	6	5	12	5
1	2	3	4	6	5	7	9	11	15	8	10	12	13	14	6	5	12	5
1	2	3	4	6	5	7	9	12	13	8	10	11	14	15	6	5	11	5
1	2	3	4	6	5	7	9	12	14	8	10	11	13	15	6	5	11	5
1	2	3	4	6	5	7	9	12	15	8	10	11	13	14	6	5	11	5
1	2	3	4	6	5	7	9	13	14	8	10	11	12	15	6	5	10	5
1	2	3	4	6	5	7	9	13	15	8	10	11	12	14	6	7	10	7
1	2	3	4	6	5	7	9	14	15	8	10	11	12	13	6	7	10	7
1	2	3	4	6	5	7	10	11	12	8	9	13	14	15	6	11	8	6
1	2	3	4	6	5	7	10	11	13	8	9	12	14	15	6	11	8	6
1	2	3	4	6	5	7	10	11	14	8	9	12	13	15	6	11	8	6
1	2	3	4	6	5	7	10	11	15	8	9	12	13	14	6	11	9	9
1	2	3	4	6	5	7	10	12	13	8	9	11	14	15	6	5	8	6
1	2	3	4	6	5	7	10	12	14	8	9	11	13	15	6	5	8	6
1	2	3	4	6	5	7	10	12	15	8	9	11	13	14	6	5	9	5
1	2	3	4	6	5	7	10	13	14	8	9	11	12	15	6	5	8	6
1	2	3	4	6	5	7	10	13	15	8	9	11	12	14	6	5	9	5
1	2	3	4	6	5	7	10	14	15	8	9	11	12	13	6	7	9	6
1	2	3	4	6	5	7	11	12	13	8	9	10	14	15	6	5	9	5
1	2	3	4	6	5	7	11	12	14	8	9	10	13	15	6	5	9	5
1	2	3	4	6	5	7	11	12	15	8	9	10	13	14	6	5	9	5
1	2	3	4	6	5	7	11	13	14	8	9	10	12	15	6	7	10	7
1	2	3	4	6	5	7	11	13	15	8	9	10	12	14	6	7	10	7
1	2	3	4	6	5	7	11	14	15	8	9	10	12	13	6	7	10	7
1	2	3	4	6	5	7	12	13	14	8	9	10	11	15	6	5	10	5
1	2	3	4	6	5	7	12	13	15	8	9	10	11	14	6	5	10	5
1	2	3	4	6	5	7	12	14	15	8	9	10	11	13	6	7	11	6
1	2	3	4	6	5	7	13	14	15	8	9	10	11	12	6	7	10	7
1	2	3	4	6	5	8	9	10	11	7	12	13	14	15	6	9	7	6
1	2	3	4	6	5	8	9	10	12	7	11	13	14	15	6	10	7	7
1	2	3	4	6	5	8	9	10	13	7	11	12	14	15	6	9	7	6
1	2	3	4	6	5	8	9	10	14	7	11	12	13	15	6	9	7	6
1	2	3	4	6	5	8	9	10	15	7	11	12	13	14	6	9	13	6
1	2	3	4	6	5	8	9	11	12	7	10	13	14	15	6	5	7	6
1	2	3	4	6	5	8	9	11	13	7	10	12	14	15	6	5	10	5
1	2	3	4	6	5	8	9	11	14	7	10	12	13	15	6	5	12	5
1	2	3	4	6	5	8	9	11	15	7	10	12	13	14	6	5	12	5
1	2	3	4	6	5	8	9	12	13	7	10	11	14	15	6	5	11	5
1	2	3	4	6	5	8	9	12	14	7	10	11	13	15	6	5	11	5
1	2	3	4	6	5	8	9	12	15	7	10	11	13	14	6	5	11	5
1	2	3	4	6	5	8	9	13	14	7	10	11	12	15	6	5	10	5
1	2	3	4	6	5	8	9	13	15	7	10	11	12	14	6	8	10	6
1	2	3	4	6	5	8	9	14	15	7	10	11	12	13	6	8	11	6
1	2	3	4	6	5	8	10	11	12	7	9	13	14	15	6	11	7	6
1	2	3	4	6	5	8	10	11	13	7	9	12	14	15	6	11	7	6
1	2	3	4	6	5	8	10	11	14	7	9	12	13	15	6	11	7	6
1	2	3	4	6	5	8	10	11	15	7	9	12	13	14	6	11	9	9
1	2	3	4	6	5	8	10	12	13	7	9	11	14	15	6	12	7	6
1	2	3	4	6	5	8	10	12	14	7	9	11	13	15	6	5	7	6
1	2	3	4	6	5	8	10	12	15	7	9	11	13	14	6	5	9	5
1	2	3	4	6	5	8	10	13	14	7	9	11	12	15	6	5	9	5
1	2	3	4	6	5	8	10	13	15	7	9	11	12	14	6	5	9	5
1	2	3	4	6	5	8	10	14	15	7	9	11	12	13	6	5	9	5
1	2	3	4	6	5	8	11	12	13	7	9	10	14	15	6	5	9	5
1	2	3	4	6	5	8	11	12	14	7	9	10	13	15	6	5	9	5
1	2	3	4	6	5	8	11	12	15	7	9	10	13	14	6	5	9	5
1	2	3	4	6	5	8	11	13	14	7	9	10	12	15	6	5	10	5
1	2	3	4	6	5	8	11	13	15	7	9	10	12	14	6	8	10	6
1	2	3	4	6	5	8	11	14	15	7	9	10	12	13	6	8	10	6
1	2	3	4	6	5	8	12	13	14	7	9	10	11	15	6	5	10	5
1	2	3	4	6	5	8	12	13	15	7	9	10	11	14	6	8	10	6
1	2	3	4	6	5	8	12	14	15	7	9	10	11	13	6	8	11	6
1	2	3	4	6	5	8	13	14	15	7	9	10	11	12	6	8	10	6
1	2	3	4	6	5	9	10	11	12	7	8	13	14	15	6	10	7	7
1	2	3	4	6	5	9	10	11	13	7	8	12	14	15	6	11	7	6
1	2	3	4	6	5	9	10	11	14	7	8	12	13	15	6	10	8	6
1	2	3	4	6	5	9	10	11	15	7	8	12	13	14	6	10	7	7
1	2	3	4	6	5	9	10	12	13	7	8	11	14	15	6	10	7	7
1	2	3	4	6	5	9	10	12	14	7	8	11	13	15	6	10	7	7
1	2	3	4	6	5	9	10	12	15	7	8	11	13	14	6	10	7	7
1	2	3	4	6	5	9	10	13	14	7	8	11	12	15	6	9	8	6
1	2	3	4	6	5	9	10	13	15	7	8	11	12	14	6	9	7	6
1	2	3	4	6	5	9	10	14	15	7	8	11	12	13	6	9	8	6
1	2	3	4	6	5	9	11	12	13	7	8	10	14	15	6	5	7	6
1	2	3	4	6	5	9	11	12	14	7	8	10	13	15	6	5	7	6
1	2	3	4	6	5	9	11	12	15	7	8	10	13	14	6	5	7	6
1	2	3	4	6	5	9	11	13	14	7	8	10	12	15	6	9	8	6
1	2	3	4	6	5	9	11	13	15	7	8	10	12	14	6	9	7	6
1	2	3	4	6	5	9	11	14	15	7	8	10	12	13	6	9	12	6
1	2	3	4	6	5	9	12	13	14	7	8	10	11	15	6	5	11	5
1	2	3	4	6	5	9	12	13	15	7	8	10	11	14	6	5	11	5
1	2	3	4	6	5	9	12	14	15	7	8	10	11	13	6	5	11	5
1	2	3	4	6	5	9	13	14	15	7	8	10	11	12	6	9	10	9
1	2	3	4	6	5	10	11	12	13	7	8	9	14	15	6	11	7	6
1	2	3	4	6	5	10	11	12	14	7	8	9	13	15	6	10	7	7
1	2	3	4	6	5	10	11	12	15	7	8	9	13	14	6	10	7	7
1	2	3	4	6	5	10	11	13	14	7	8	9	12	15	6	11	8	6
1	2	3	4	6	5	10	11	13	15	7	8	9	12	14	6	11	7	6
1	2	3	4	6	5	10	11	14	15	7	8	9	12	13	6	11	8	6
1	2	3	4	6	5	10	12	13	14	7	8	9	11	15	6	12	8	6
1	2	3	4	6	5	10	12	13	15	7	8	9	11	14	6	12	7	6
1	2	3	4	6	5	10	12	14	15	7	8	9	11	13	6	10	7	7
1	2	3	4	6	5	10	13	14	15	7	8	9	11	12	6	10	8	6
1	2	3	4	6	5	11	12	13	14	7	8	9	10	15	6	13	9	6
1	2	3	4	6	5	11	12	13	15	7	8	9	10	14	6	15	9	6
1	2	3	4	6	5	11	12	14	15	7	8	9	10	13	6	5	9	5
1	2	3	4	6	5	11	13	14	15	7	8	9	10	12	6	5	10	5
1	2	3	4	6	5	12	13	14	15	7	8	9	10	11	6	5	9	5
1	2	3	4	6	7	8	9	10	11	5	12	13	14	15	6	9	5	5
1	2	3	4	6	7	8	9	10	12	5	11	13	14	15	6	10	5	5
1	2	3	4	6	7	8	9	10	13	5	11	12	14	15	6	9	5	5
1	2	3	4	6	7	8	9	10	14	5	11	12	13	15	6	9	15	6
1	2	3	4	6	7	8	9	10	15	5	11	12	13	14	6	9	13	6
1	2	3	4	6	7	8	9	11	12	5	10	13	14	15	6	8	10	6
1	2	3	4	6	7	8	9	11	13	5	10	12	14	15	6	7	10	7
1	2	3	4	6	7	8	9	11	14	5	10	12	13	15	6	7	12	6
1	2	3	4	6	7	8	9	11	15	5	10	12	13	14	6	8	12	6
1	2	3	4	6	7	8	9	12	13	5	10	11	14	15	6	8	11	6
1	2	3	4	6	7	8	9	12	14	5	10	11	13	15	6	7	11	6
1	2	3	4	6	7	8	9	12	15	5	10	11	13	14	6	8	11	6
1	2	3	4	6	7	8	9	13	14	5	10	11	12	15	6	7	10	7
1	2	3	4	6	7	8	9	13	15	5	10	11	12	14	6	7	10	7
1	2	3	4	6	7	8	9	14	15	5	10	11	12	13	6	7	11	6
1	2	3	4	6	7	8	10	11	12	5	9	13	14	15	6	10	9	9
1	2	3	4	6	7	8	10	11	13	5	9	12	14	15	6	11	5	5
1	2	3	4	6	7	8	10	11	14	5	9	12	13	15	6	11	5	5
1	2	3	4	6	7	8	10	11	15	5	9	12	13	14	6	11	5	5
1	2	3	4	6	7	8	10	12	13	5	9	11	14	15	6	12	9	6
1	2	3	4	6	7	8	10	12	14	5	9	11	13	15	6	7	9	6
1	2	3	4	6	7	8	10	12	15	5	9	11	13	14	6	8	9	6
1	2	3	4	6	7	8	10	13	14	5	9	11	12	15	6	7	5	6
1	2	3	4	6	7	8	10	13	15	5	9	11	12	14	6	7	5	6
1	2	3	4	6	7	8	10	14	15	5	9	11	12	13	6	7	5	6
1	2	3	4	6	7	8	11	12	13	5	9	10	14	15	6	8	9	6
1	2	3	4	6	7	8	11	12	14	5	9	10	13	15	6	7	9	6
1	2	3	4	6	7	8	11	12	15	5	9	10	13	14	6	8	9	6
1	2	3	4	6	7	8	11	13	14	5	9	10	12	15	6	7	10	7
1	2	3	4	6	7	8	11	13	15	5	9	10	12	14	6	7	10	7
1	2	3	4	6	7	8	11	14	15	5	9	10	12	13	6	7	10	7
1	2	3	4	6	7	8	12	13	14	5	9	10	11	15	6	7	10	7
1	2	3	4	6	7	8	12	13	15	5	9	10	11	14	6	8	10	6
1	2	3	4	6	7	8	12	14	15	5	9	10	11	13	6	7	11	6
1	2	3	4	6	7	8	13	14	15	5	9	10	11	12	6	7	10	7
1	2	3	4	6	7	9	10	11	12	5	8	13	14	15	6	10	8	6
1	2	3	4	6	7	9	10	11	13	5	8	12	14	15	6	11	8	6
1	2	3	4	6	7	9	10	11	14	5	8	12	13	15	6	10	8	6
1	2	3	4	6	7	9	10	11	15	5	8	12	13	14	6	10	5	5
1	2	3	4	6	7	9	10	12	13	5	8	11	14	15	6	10	8	6
1	2	3	4	6	7	9	10	12	14	5	8	11	13	15	6	10	8	6
1	2	3	4	6	7	9	10	12	15	5	8	11	13	14	6	10	5	5
1	2	3	4	6	7	9	10	13	14	5	8	11	12	15	6	9	5	5
1	2	3	4	6	7	9	10	13	15	5	8	11	12	14	6	9	5	5
1	2	3	4	6	7	9	10	14	15	5	8	11	12	13	6	9	5	5
1	2	3	4	6	7	9	11	12	13	5	8	10	14	15	6	9	5	5
1	2	3	4	6	7	9	11	12	14	5	8	10	13	15	6	9	5	5
1	2	3	4	6	7	9	11	12	15	5	8	10	13	14	6	9	5	5
1	2	3	4	6	7	9	11	13	14	5	8	10	12	15	6	9	5	5
1	2	3	4	6	7	9	11	13	15	5	8	10	12	14	6	7	5	6
1	2	3	4	6	7	9	11	14	15	5	8	10	12	13	6	7	12	6
1	2	3	4	6	7	9	12	13	14	5	8	10	11	15	6	9	11	9
1	2	3	4	6	7	9	12	13	15	5	8	10	11	14	6	7	11	6
1	2	3	4	6	7	9	12	14	15	5	8	10	11	13	6	7	11	6
1	2	3	4	6	7	9	13	14	15	5	8	10	11	12	6	7	11	6
1	2	3	4	6	7	10	11	12	13	5	8	9	14	15	6	11	8	6
1	2	3	4	6	7	10	11	12	14	5	8	9	13	15	6	10	8	6
1	2	3	4	6	7	10	11	12	15	5	8	9	13	14	6	10	5	5
1	2	3	4	6	7	10	11	13	14	5	8	9	12	15	6	11	5	5
1	2	3	4	6	7	10	11	13	15	5	8	9	12	14	6	11	5	5
1	2	3	4	6	7	10	11	14	15	5	8	9	12	13	6	11	5	5
1	2	3	4	6	7	10	12	13	14	5	8	9	11	15	6	12	5	5
1	2	3	4	6	7	10	12	13	15	5	8	9	11	14	6	10	5	5
1	2	3	4	6	7	10	12	14	15	5	8	9	11	13	6	10	5	5
1	2	3	4	6	7	10	13	14	15	5	8	9	11	12	6	7	5	6
1	2	3	4	6	7	11	12	13	14	5	8	9	10	15	6	7	9	6
1	2	3	4	6	7	11	12	13	15	5	8	9	10	14	6	7	9	6
1	2	3	4	6	7	11	12	14	15	5	8	9	10	13	6	7	9	6
1	2	3	4	6	7	11	13	14	15	5	8	9	10	12	6	7	10	7
1	2	3	4	6	7	12	13	14	15	5	8	9	10	11	6	7	9	6
1	2	3	4	6	8	9	10	11	12	5	7	13	14	15	6	10	7	7
1	2	3	4	6	8	9	10	11	13	5	7	12	14	15	6	11	7	6
1	2	3	4	6	8	9	10	11	14	5	7	12	13	15	6	10	5	5
1	2	3	4	6	8	9	10	11	15	5	7	12	13	14	6	10	5	5
1	2	3	4	6	8	9	10	12	13	5	7	11	14	15	6	10	7	7
1	2	3	4	6	8	9	10	12	14	5	7	11	13	15	6	10	7	7
1	2	3	4	6	8	9	10	12	15	5	7	11	13	14	6	10	5	5
1	2	3	4	6	8	9	10	13	14	5	7	11	12	15	6	9	5	5
1	2	3	4	6	8	9	10	13	15	5	7	11	12	14	6	9	5	5
1	2	3	4	6	8	9	10	14	15	5	7	11	12	13	6	9	5	5
1	2	3	4	6	8	9	11	12	13	5	7	10	14	15	6	9	7	6
1	2	3	4	6	8	9	11	12	14	5	7	10	13	15	6	9	5	5
1	2	3	4	6	8	9	11	12	15	5	7	10	13	14	6	8	5	6
1	2	3	4	6	8	9	11	13	14	5	7	10	12	15	6	9	5	5
1	2	3	4	6	8	9	11	13	15	5	7	10	12	14	6	8	5	6
1	2	3	4	6	8	9	11	14	15	5	7	10	12	13	6	8	5	6
1	2	3	4	6	8	9	12	13	14	5	7	10	11	15	6	9	11	9
1	2	3	4	6	8	9	12	13	15	5	7	10	11	14	6	8	11	6
1	2	3	4	6	8	9	12	14	15	5	7	10	11	13	6	8	11	6
1	2	3	4	6	8	9	13	14	15	5	7	10	11	12	6	8	11	6
1	2	3	4	6	8	10	11	12	13	5	7	9	14	15	6	10	7	7
1	2	3	4	6	8	10	11	12	14	5	7	9	13	15	6	10	7	7
1	2	3	4	6	8	10	11	12	15	5	7	9	13	14	6	10	5	5
1	2	3	4	6	8	10	11	13	14	5	7	9	12	15	6	11	5	5
1	2	3	4	6	8	10	11	13	15	5	7	9	12	14	6	11	5	5
1	2	3	4	6	8	10	11	14	15	5	7	9	12	13	6	11	5	5
1	2	3	4	6	8	10	12	13	14	5	7	9	11	15	6	12	5	5
1	2	3	4	6	8	10	12	13	15	5	7	9	11	14	6	12	5	5
1	2	3	4	6	8	10	12	14	15	5	7	9	11	13	6	10	5	5
1	2	3	4	6	8	10	13	14	15	5	7	9	11	12	6	10	5	5
1	2	3	4	6	8	11	12	13	14	5	7	9	10	15	6	14	9	6
1	2	3	4	6	8	11	12	13	15	5	7	9	10	14	6	8	9	6
1	2	3	4	6	8	11	12	14	15	5	7	9	10	13	6	8	9	6
1	2	3	4	6	8	11	13	14	15	5	7	9	10	12	6	8	10	6
1	2	3	4	6	8	12	13	14	15	5	7	9	10	11	6	8	9	6
1	2	3	4	6	9	10	11	12	13	5	7	8	14	15	6	10	7	7
1	2	3	4	6	9	10	11	12	14	5	7	8	13	15	6	10	7	7
1	2	3	4	6	9	10	11	12	15	5	7	8	13	14	6	10	7	7
1	2	3	4	6	9	10	11	13	14	5	7	8	12	15	6	10	8	6
1	2	3	4	6	9	10	11	13	15	5	7	8	12	14	6	10	5	5
1	2	3	4	6	9	10	11	14	15	5	7	8	12	13	6	10	5	5
1	2	3	4	6	9	10	12	13	14	5	7	8	11	15	6	10	8	6
1	2	3	4	6	9	10	12	13	15	5	7	8	11	14	6	10	7	7
1	2	3	4	6	9	10	12	14	15	5	7	8	11	13	6	10	5	5
1	2	3	4	6	9	10	13	14	15	5	7	8	11	12	6	9	5	5
1	2	3	4	6	9	11	12	13	14	5	7	8	10	15	6	9	5	5
1	2	3	4	6	9	11	12	13	15	5	7	8	10	14	6	15	5	6
1	2	3	4	6	9	11	12	14	15	5	7	8	10	13	6	9	5	5
1	2	3	4	6	9	11	13	14	15	5	7	8	10	12	6	9	5	5
1	2	3	4	6	9	12	13	14	15	5	7	8	10	11	6	9	5	5
1	2	3	4	6	10	11	12	13	14	5	7	8	9	15	6	10	8	6
1	2	3	4	6	10	11	12	13	15	5	7	8	9	14	6	10	5	5
1	2	3	4	6	10	11	12	14	15	5	7	8	9	13	6	10	5	5
1	2	3	4	6	10	11	13	14	15	5	7	8	9	12	6	11	5	5
1	2	3	4	6	10	12	13	14	15	5	7	8	9	11	6	10	5	5
1	2	3	4	6	11	12	13	14	15	5	7	8	9	10	6	14	5	6
1	2	3	4	7	5	6	8	9	10	11	12	13	14	15	2	5	14	2
1	2	3	4	7	5	6	8	9	11	10	12	13	14	15	2	5	10	2
1	2	3	4	7	5	6	8	9	12	10	11	13	14	15	2	5	11	2
1	2	3	4	7	5	6	8	9	13	10	11	12	14	15	2	5	10	2
1	2	3	4	7	5	6	8	9	14	10	11	12	13	15	2	6	10	2
1	2	3	4	7	5	6	8	9	15	10	11	12	13	14	2	6	10	2
1	2	3	4	7	5	6	8	10	11	9	12	13	14	15	2	5	9	5
1	2	3	4	7	5	6	8	10	12	9	11	13	14	15	2	5	9	5
1	2	3	4	7	5	6	8	10	13	9	11	12	14	15	2	5	9	5
1	2	3	4	7	5	6	8	10	14	9	11	12	13	15	2	5	15	2
1	2	3	4	7	5	6	8	10	15	9	11	12	13	14	2	5	9	5
1	2	3	4	7	5	6	8	11	12	9	10	13	14	15	2	5	9	5
1	2	3	4	7	5	6	8	11	13	9	10	12	14	15	2	5	10	2
1	2	3	4	7	5	6	8	11	14	9	10	12	13	15	2	6	10	2
1	2	3	4	7	5	6	8	11	15	9	10	12	13	14	2	6	10	2
1	2	3	4	7	5	6	8	12	13	9	10	11	14	15	2	5	10	2
1	2	3	4	7	5	6	8	12	14	9	10	11	13	15	2	6	10	2
1	2	3	4	7	5	6	8	12	15	9	10	11	13	14	2	6	10	2
1	2	3	4	7	5	6	8	13	14	9	10	11	12	15	2	6	10	2
1	2	3	4	7	5	6	8	13	15	9	10	11	12	14	2	6	10	2
1	2	3	4	7	5	6	8	14	15	9	10	11	12	13	2	6	10	2
1	2	3	4	7	5	6	9	10	11	8	12	13	14	15	2	9	8	2
1	2	3	4	7	5	6	9	10	12	8	11	13	14	15	2	10	8	2
1	2	3	4	7	5	6	9	10	13	8	11	12	14	15	2	9	8	2
1	2	3	4	7	5	6	9	10	14	8	11	12	13	15	2	9	8	2
1	2	3	4	7	5	6	9	10	15	8	11	12	13	14	2	9	14	9
1	2	3	4	7	5	6	9	11	12	8	10	13	14	15	2	5	10	2
1	2	3	4	7	5	6	9	11	13	8	10	12	14	15	2	5	10	2
1	2	3	4	7	5	6	9	11	14	8	10	12	13	15	2	5	12	5
1	2	3	4	7	5	6	9	11	15	8	10	12	13	14	2	6	12	6
1	2	3	4	7	5	6	9	12	13	8	10	11	14	15	2	5	11	2
1	2	3	4	7	5	6	9	12	14	8	10	11	13	15	2	5	11	2
1	2	3	4	7	5	6	9	12	15	8	10	11	13	14	2	6	11	2
1	2	3	4	7	5	6	9	13	14	8	10	11	12	15	2	6	10	2
1	2	3	4	7	5	6	9	13	15	8	10	11	12	14	2	6	10	2
1	2	3	4	7	5	6	9	14	15	8	10	11	12	13	2	6	10	2
1	2	3	4	7	5	6	10	11	12	8	9	13	14	15	2	11	8	2
1	2	3	4	7	5	6	10	11	13	8	9	12	14	15	2	11	8	2
1	2	3	4	7	5	6	10	11	14	8	9	12	13	15	2	11	8	2
1	2	3	4	7	5	6	10	11	15	8	9	12	13	14	2	11	9	2
1	2	3	4	7	5	6	10	12	13	8	9	11	14	15	2	12	8	8
1	2	3	4	7	5	6	10	12	14	8	9	11	13	15	2	5	8	2
1	2	3	4	7	5	6	10	12	15	8	9	11	13	14	2	5	9	5
1	2	3	4	7	5	6	10	13	14	8	9	11	12	15	2	5	8	2
1	2	3	4	7	5	6	10	13	15	8	9	11	12	14	2	5	9	5
1	2	3	4	7	5	6	10	14	15	8	9	11	12	13	2	6	9	6
1	2	3	4	7	5	6	11	12	13	8	9	10	14	15	2	5	9	5
1	2	3	4	7	5	6	11	12	14	8	9	10	13	15	2	5	9	5
1	2	3	4	7	5	6	11	12	15	8	9	10	13	14	2	6	9	6
1	2	3	4	7	5	6	11	13	14	8	9	10	12	15	2	6	10	2
1	2	3	4	7	5	6	11	13	15	8	9	10	12	14	2	6	10	2
1	2	3	4	7	5	6	11	14	15	8	9	10	12	13	2	6	10	2
1	2	3	4	7	5	6	12	13	14	8	9	10	11	15	2	6	10	2
1	2	3	4	7	5	6	12	13	15	8	9	10	11	14	2	6	10	2
1	2	3	4	7	5	6	12	14	15	8	9	10	11	13	2	6	11	2
1	2	3	4	7	5	6	13	14	15	8	9	10	11	12	2	6	10	2
1	2	3	4	7	5	8	9	10	11	6	12	13	14	15	2	9	6	6
1	2	3	4	7	5	8	9	10	12	6	11	13	14	15	2	10	6	2
1	2	3	4	7	5	8	9	10	13	6	11	12	14	15	2	9	6	6
1	2	3	4	7	5	8	9	10	14	6	11	12	13	15	2	9	6	6
1	2	3	4	7	5	8	9	10	15	6	11	12	13	14	2	9	6	6
1	2	3	4	7	5	8	9	11	12	6	10	13	14	15	2	5	6	2
1	2	3	4	7	5	8	9	11	13	6	10	12	14	15	2	5	10	2
1	2	3	4	7	5	8	9	11	14	6	10	12	13	15	2	5	12	5
1	2	3	4	7	5	8	9	11	15	6	10	12	13	14	2	5	12	5
1	2	3	4	7	5	8	9	12	13	6	10	11	14	15	2	5	11	2
1	2	3	4	7	5	8	9	12	14	6	10	11	13	15	2	5	11	2
1	2	3	4	7	5	8	9	12	15	6	10	11	13	14	2	5	11	2
1	2	3	4	7	5	8	9	13	14	6	10	11	12	15	2	5	10	2
1	2	3	4	7	5	8	9	13	15	6	10	11	12	14	2	8	10	2
1	2	3	4	7	5	8	9	14	15	6	10	11	12	13	2	8	11	2
1	2	3	4	7	5	8	10	11	12	6	9	13	14	15	2	10	6	2
1	2	3	4	7	5	8	10	11	13	6	9	12	14	15	2	11	6	2
1	2	3	4	7	5	8	10	11	14	6	9	12	13	15	2	11	6	2
1	2	3	4	7	5	8	10	11	15	6	9	12	13	14	2	11	6	2
1	2	3	4	7	5	8	10	12	13	6	9	11	14	15	2	12	6	6
1	2	3	4	7	5	8	10	12	14	6	9	11	13	15	2	5	6	2
1	2	3	4	7	5	8	10	12	15	6	9	11	13	14	2	5	6	2
1	2	3	4	7	5	8	10	13	14	6	9	11	12	15	2	5	6	6
1	2	3	4	7	5	8	10	13	15	6	9	11	12	14	2	5	6	6
1	2	3	4	7	5	8	10	14	15	6	9	11	12	13	2	5	6	6
1	2	3	4	7	5	8	11	12	13	6	9	10	14	15	2	5	9	5
1	2	3	4	7	5	8	11	12	14	6	9	10	13	15	2	5	9	5
1	2	3	4	7	5	8	11	12	15	6	9	10	13	14	2	5	9	5
1	2	3	4	7	5	8	11	13	14	6	9	10	12	15	2	5	10	2
1	2	3	4	7	5	8	11	13	15	6	9	10	12	14	2	8	10	2
1	2	3	4	7	5	8	11	14	15	6	9	10	12	13	2	8	10	2
1	2	3	4	7	5	8	12	13	14	6	9	10	11	15	2	5	10	2
1	2	3	4	7	5	8	12	13	15	6	9	10	11	14	2	8	10	2
1	2	3	4	7	5	8	12	14	15	6	9	10	11	13	2	8	11	2
1	2	3	4	7	5	8	13	14	15	6	9	10	11	12	2	8	10	2
1	2	3	4	7	5	9	10	11	12	6	8	13	14	15	2	10	6	2
1	2	3	4	7	5	9	10	11	13	6	8	12	14	15	2	11	6	2
1	2	3	4	7	5	9	10	11	14	6	8	12	13	15	2	10	6	2
1	2	3	4	7	5	9	10	11	15	6	8	12	13	14	2	10	6	2
1	2	3	4	7	5	9	10	12	13	6	8	11	14	15	2	10	6	2
1	2	3	4	7	5	9	10	12	14	6	8	11	13	15	2	10	6	2
1	2	3	4	7	5	9	10	12	15	6	8	11	13	14	2	10	6	2
1	2	3	4	7	5	9	10	13	14	6	8	11	12	15	2	9	6	6
1	2	3	4	7	5	9	10	13	15	6	8	11	12	14	2	9	6	6
1	2	3	4	7	5	9	10	14	15	6	8	11	12	13	2	9	6	6
1	2	3	4	7	5	9	11	12	13	6	8	10	14	15	2	5	6	6
1	2	3	4	7	5	9	11	12	14	6	8	10	13	15	2	5	6	2
1	2	3	4	7	5	9	11	12	15	6	8	10	13	14	2	5	6	2
1	2	3	4	7	5	9	11	13	14	6	8	10	12	15	2	9	6	6
1	2	3	4	7	5	9	11	13	15	6	8	10	12	14	2	9	12	9
1	2	3	4	7	5	9	11	14	15	6	8	10	12	13	2	9	12	9
1	2	3	4	7	5	9	12	13	14	6	8	10	11	15	2	5	11	2
1	2	3	4	7	5	9	12	13	15	6	8	10	11	14	2	5	11	2
1	2	3	4	7	5	9	12	14	15	6	8	10	11	13	2	5	11	2
1	2	3	4	7	5	9	13	14	15	6	8	10	11	12	2	9	11	2
1	2	3	4	7	5	10	11	12	13	6	8	9	14	15	2	11	6	2
1	2	3	4	7	5	10	11	12	14	6	8	9	13	15	2	10	6	2
1	2	3	4	7	5	10	11	12	15	6	8	9	13	14	2	10	6	2
1	2	3	4	7	5	10	11	13	14	6	8	9	12	15	2	11	6	2
1	2	3	4	7	5	10	11	13	15	6	8	9	12	14	2	11	6	2
1	2	3	4	7	5	10	11	14	15	6	8	9	12	13	2	11	6	2
1	2	3	4	7	5	10	12	13	14	6	8	9	11	15	2	12	6	6
1	2	3	4	7	5	10	12	13	15	6	8	9	11	14	2	12	6	6
1	2	3	4	7	5	10	12	14	15	6	8	9	11	13	2	10	6	2
1	2	3	4	7	5	10	13	14	15	6	8	9	11	12	2	10	6	2
1	2	3	4	7	5	11	12	13	14	6	8	9	10	15	2	13	9	2
1	2	3	4	7	5	11	12	13	15	6	8	9	10	14	2	15	9	2
1	2	3	4	7	5	11	12	14	15	6	8	9	10	13	2	5	9	5
1	2	3	4	7	5	11	13	14	15	6	8	9	10	12	2	5	10	2
1	2	3	4	7	5	12	13	14	15	6	8	9	10	11	2	5	9	5
1	2	3	4	7	6	8	9	10	11	5	12	13	14	15	2	9	5	5
1	2	3	4	7	6	8	9	10	12	5	11	13	14	15	2	10	5	2
1	2	3	4	7	6	8	9	10	13	5	11	12	14	15	2	9	5	5
1	2	3	4	7	6	8	9	10	14	5	11	12	13	15	2	9	15	2
1	2	3	4	7	6	8	9	10	15	5	11	12	13	14	2	9	13	2
1	2	3	4	7	6	8	9	11	12	5	10	13	14	15	2	6	10	2
1	2	3	4	7	6	8	9	11	13	5	10	12	14	15	2	6	10	2
1	2	3	4	7	6	8	9	11	14	5	10	12	13	15	2	6	12	6
1	2	3	4	7	6	8	9	11	15	5	10	12	13	14	2	6	12	6
1	2	3	4	7	6	8	9	12	13	5	10	11	14	15	2	6	11	2
1	2	3	4	7	6	8	9	12	14	5	10	11	13	15	2	6	11	2
1	2	3	4	7	6	8	9	12	15	5	10	11	13	14	2	6	11	2
1	2	3	4	7	6	8	9	13	14	5	10	11	12	15	2	6	10	2
1	2	3	4	7	6	8	9	13	15	5	10	11	12	14	2	6	10	2
1	2	3	4	7	6	8	9	14	15	5	10	11	12	13	2	6	11	2
1	2	3	4	7	6	8	10	11	12	5	9	13	14	15	2	11	9	2
1	2	3	4	7	6	8	10	11	13	5	9	12	14	15	2	11	5	2
1	2	3	4	7	6	8	10	11	14	5	9	12	13	15	2	11	5	2
1	2	3	4	7	6	8	10	11	15	5	9	12	13	14	2	11	5	2
1	2	3	4	7	6	8	10	12	13	5	9	11	14	15	2	12	9	9
1	2	3	4	7	6	8	10	12	14	5	9	11	13	15	2	12	9	9
1	2	3	4	7	6	8	10	12	15	5	9	11	13	14	2	6	9	6
1	2	3	4	7	6	8	10	13	14	5	9	11	12	15	2	6	5	6
1	2	3	4	7	6	8	10	13	15	5	9	11	12	14	2	6	5	2
1	2	3	4	7	6	8	10	14	15	5	9	11	12	13	2	6	5	6
1	2	3	4	7	6	8	11	12	13	5	9	10	14	15	2	6	9	6
1	2	3	4	7	6	8	11	12	14	5	9	10	13	15	2	6	9	6
1	2	3	4	7	6	8	11	12	15	5	9	10	13	14	2	6	9	6
1	2	3	4	7	6	8	11	13	14	5	9	10	12	15	2	6	10	2
1	2	3	4	7	6	8	11	13	15	5	9	10	12	14	2	6	10	2
1	2	3	4	7	6	8	11	14	15	5	9	10	12	13	2	6	10	2
1	2	3	4	7	6	8	12	13	14	5	9	10	11	15	2	6	10	2
1	2	3	4	7	6	8	12	13	15	5	9	10	11	14	2	6	10	2
1	2	3	4	7	6	8	12	14	15	5	9	10	11	13	2	6	11	2
1	2	3	4	7	6	8	13	14	15	5	9	10	11	12	2	6	10	2
1	2	3	4	7	6	9	10	11	12	5	8	13	14	15	2	10	8	2
1	2	3	4	7	6	9	10	11	13	5	8	12	14	15	2	11	8	2
1	2	3	4	7	6	9	10	11	14	5	8	12	13	15	2	10	8	2
1	2	3	4	7	6	9	10	11	15	5	8	12	13	14	2	10	5	2
1	2	3	4	7	6	9	10	12	13	5	8	11	14	15	2	10	8	2
1	2	3	4	7	6	9	10	12	14	5	8	11	13	15	2	10	8	2
1	2	3	4	7	6	9	10	12	15	5	8	11	13	14	2	10	5	2
1	2	3	4	7	6	9	10	13	14	5	8	11	12	15	2	9	5	5
1	2	3	4	7	6	9	10	13	15	5	8	11	12	14	2	9	5	5
1	2	3	4	7	6	9	10	14	15	5	8	11	12	13	2	9	5	5
1	2	3	4	7	6	9	11	12	13	5	8	10	14	15	2	6	5	2
1	2	3	4	7	6	9	11	12	14	5	8	10	13	15	2	6	5	2
1	2	3	4	7	6	9	11	12	15	5	8	10	13	14	2	6	5	6
1	2	3	4	7	6	9	11	13	14	5	8	10	12	15	2	6	5	2
1	2	3	4	7	6	9	11	13	15	5	8	10	12	14	2	6	5	2
1	2	3	4	7	6	9	11	14	15	5	8	10	12	13	2	6	12	6
1	2	3	4	7	6	9	12	13	14	5	8	10	11	15	2	6	11	2
1	2	3	4	7	6	9	12	13	15	5	8	10	11	14	2	6	11	2
1	2	3	4	7	6	9	12	14	15	5	8	10	11	13	2	6	11	2
1	2	3	4	7	6	9	13	14	15	5	8	10	11	12	2	6	10	2
1	2	3	4	7	6	10	11	12	13	5	8	9	14	15	2	11	8	2
1	2	3	4	7	6	10	11	12	14	5	8	9	13	15	2	10	8	2
1	2	3	4	7	6	10	11	12	15	5	8	9	13	14	2	10	5	2
1	2	3	4	7	6	10	11	13	14	5	8	9	12	15	2	11	5	2
1	2	3	4	7	6	10	11	13	15	5	8	9	12	14	2	11	5	2
1	2	3	4	7	6	10	11	14	15	5	8	9	12	13	2	11	5	2
1	2	3	4	7	6	10	12	13	14	5	8	9	11	15	2	12	5	5
1	2	3	4	7	6	10	12	13	15	5	8	9	11	14	2	12	5	5
1	2	3	4	7	6	10	12	14	15	5	8	9	11	13	2	10	5	2
1	2	3	4	7	6	10	13	14	15	5	8	9	11	12	2	6	5	6
1	2	3	4	7	6	11	12	13	14	5	8	9	10	15	2	6	9	6
1	2	3	4	7	6	11	12	13	15	5	8	9	10	14	2	6	9	6
1	2	3	4	7	6	11	12	14	15	5	8	9	10	13	2	6	9	6
1	2	3	4	7	6	11	13	14	15	5	8	9	10	12	2	6	10	2
1	2	3	4	7	6	12	13	14	15	5	8	9	10	11	2	6	9	6
1	2	3	4	7	8	9	10	11	12	5	6	13	14	15	2	10	6	2
1	2	3	4	7	8	9	10	11	13	5	6	12	14	15	2	11	6	2
1	2	3	4	7	8	9	10	11	14	5	6	12	13	15	2	10	6	2
1	2	3	4	7	8	9	10	11	15	5	6	12	13	14	2	10	6	2
1	2	3	4	7	8	9	10	12	13	5	6	11	14	15	2	10	6	2
1	2	3	4	7	8	9	10	12	14	5	6	11	13	15	2	10	6	2
1	2	3	4	7	8	9	10	12	15	5	6	11	13	14	2	10	6	2
1	2	3	4	7	8	9	10	13	14	5	6	11	12	15	2	9	6	6
1	2	3	4	7	8	9	10	13	15	5	6	11	12	14	2	9	5	5
1	2	3	4	7	8	9	10	14	15	5	6	11	12	13	2	9	5	5
1	2	3	4	7	8	9	11	12	13	5	6	10	14	15	2	9	6	6
1	2	3	4	7	8	9	11	12	14	5	6	10	13	15	2	9	5	5
1	2	3	4	7	8	9	11	12	15	5	6	10	13	14	2	8	5	2
1	2	3	4	7	8	9	11	13	14	5	6	10	12	15	2	9	5	5
1	2	3	4	7	8	9	11	13	15	5	6	10	12	14	2	8	5	2
1	2	3	4	7	8	9	11	14	15	5	6	10	12	13	2	8	12	8
1	2	3	4	7	8	9	12	13	14	5	6	10	11	15	2	9	11	2
1	2	3	4	7	8	9	12	13	15	5	6	10	11	14	2	8	11	2
1	2	3	4	7	8	9	12	14	15	5	6	10	11	13	2	8	11	2
1	2	3	4	7	8	9	13	14	15	5	6	10	11	12	2	8	11	2
1	2	3	4	7	8	10	11	12	13	5	6	9	14	15	2	10	6	2
1	2	3	4	7	8	10	11	12	14	5	6	9	13	15	2	10	6	2
1	2	3	4	7	8	10	11	12	15	5	6	9	13	14	2	10	6	2
1	2	3	4	7	8	10	11	13	14	5	6	9	12	15	2	11	6	2
1	2	3	4	7	8	10	11	13	15	5	6	9	12	14	2	11	5	2
1	2	3	4	7	8	10	11	14	15	5	6	9	12	13	2	11	5	2
1	2	3	4	7	8	10	12	13	14	5	6	9	11	15	2	12	6	6
1	2	3	4	7	8	10	12	13	15	5	6	9	11	14	2	12	5	5
1	2	3	4	7	8	10	12	14	15	5	6	9	11	13	2	10	5	2
1	2	3	4	7	8	10	13	14	15	5	6	9	11	12	2	10	5	2
1	2	3	4	7	8	11	12	13	14	5	6	9	10	15	2	14	9	9
1	2	3	4	7	8	11	12	13	15	5	6	9	10	14	2	8	9	2
1	2	3	4	7	8	11	12	14	15	5	6	9	10	13	2	8	9	2
1	2	3	4	7	8	11	13	14	15	5	6	9	10	12	2	8	10	2
1	2	3	4	7	8	12	13	14	15	5	6	9	10	11	2	8	9	2
1	2	3	4	7	9	10	11	12	13	5	6	8	14	15	2	10	6	2
1	2	3	4	7	9	10	11	12	14	5	6	8	13	15	2	10	6	2
1	2	3	4	7	9	10	11	12	15	5	6	8	13	14	2	10	6	2
1	2	3	4	7	9	10	11	13	14	5	6	8	12	15	2	10	6	2
1	2	3	4	7	9	10	11	13	15	5	6	8	12	14	2	10	6	2
1	2	3	4	7	9	10	11	14	15	5	6	8	12	13	2	10	5	2
1	2	3	4	7	9	10	12	13	14	5	6	8	11	15	2	10	6	2
1	2	3	4	7	9	10	12	13	15	5	6	8	11	14	2	10	6	2
1	2	3	4	7	9	10	12	14	15	5	6	8	11	13	2	10	5	2
1	2	3	4	7	9	10	13	14	15	5	6	8	11	12	2	9	5	5
1	2	3	4	7	9	11	12	13	14	5	6	8	10	15	2	9	5	5
1	2	3	4	7	9	11	12	13	15	5	6	8	10	14	2	15	5	2
1	2	3	4	7	9	11	12	14	15	5	6	8	10	13	2	9	5	5
1	2	3	4	7	9	11	13	14	15	5	6	8	10	12	2	9	5	5
1	2	3	4	7	9	12	13	14	15	5	6	8	10	11	2	9	5	5
1	2	3	4	7	10	11	12	13	14	5	6	8	9	15	2	10	6	2
1	2	3	4	7	10	11	12	13	15	5	6	8	9	14	2	10	6	2
1	2	3	4	7	10	11	12	14	15	5	6	8	9	13	2	10	5	2
1	2	3	4	7	10	11	13	14	15	5	6	8	9	12	2	11	5	2
1	2	3	4	7	10	12	13	14	15	5	6	8	9	11	2	10	5	2
1	2	3	4	7	11	12	13	14	15	5	6	8	9	10	2	14	5	2
1	2	3	4	8	5	6	7	9	10	11	12	13	14	15	2	5	14	2
1	2	3	4	8	5	6	7	9	11	10	12	13	14	15	2	5	10	2
1	2	3	4	8	5	6	7	9	12	10	11	13	14	15	2	5	11	2
1	2	3	4	8	5	6	7	9	13	10	11	12	14	15	2	5	10	2
1	2	3	4	8	5	6	7	9	14	10	11	12	13	15	2	6	10	2
1	2	3	4	8	5	6	7	9	15	10	11	12	13	14	2	6	10	2
1	2	3	4	8	5	6	7	10	11	9	12	13	14	15	2	5	9	5
1	2	3	4	8	5	6	7	10	12	9	11	13	14	15	2	5	9	5
1	2	3	4	8	5	6	7	10	13	9	11	12	14	15	2	5	9	5
1	2	3	4	8	5	6	7	10	14	9	11	12	13	15	2	5	15	2
1	2	3	4	8	5	6	7	10	15	9	11	12	13	14	2	5	9	5
1	2	3	4	8	5	6	7	11	12	9	10	13	14	15	2	5	9	5
1	2	3	4	8	5	6	7	11	13	9	10	12	14	15	2	5	10	2
1	2	3	4	8	5	6	7	11	14	9	10	12	13	15	2	6	10	2
1	2	3	4	8	5	6	7	11	15	9	10	12	13	14	2	6	10	2
1	2	3	4	8	5	6	7	12	13	9	10	11	14	15	2	5	10	2
1	2	3	4	8	5	6	7	12	14	9	10	11	13	15	2	6	10	2
1	2	3	4	8	5	6	7	12	15	9	10	11	13	14	2	6	10	2
1	2	3	4	8	5	6	7	13	14	9	10	11	12	15	2	6	10	2
1	2	3	4	8	5	6	7	13	15	9	10	11	12	14	2	6	10	2
1	2	3	4	8	5	6	7	14	15	9	10	11	12	13	2	7	10	2
1	2	3	4	8	5	6	9	10	11	7	12	13	14	15	2	9	7	2
1	2	3	4	8	5	6	9	10	12	7	11	13	14	15	2	10	7	2
1	2	3	4	8	5	6	9	10	13	7	11	12	14	15	2	9	7	2
1	2	3	4	8	5	6	9	10	14	7	11	12	13	15	2	9	7	2
1	2	3	4	8	5	6	9	10	15	7	11	12	13	14	2	9	13	2
1	2	3	4	8	5	6	9	11	12	7	10	13	14	15	2	5	7	2
1	2	3	4	8	5	6	9	11	13	7	10	12	14	15	2	5	10	2
1	2	3	4	8	5	6	9	11	14	7	10	12	13	15	2	5	12	5
1	2	3	4	8	5	6	9	11	15	7	10	12	13	14	2	6	12	6
1	2	3	4	8	5	6	9	12	13	7	10	11	14	15	2	5	11	2
1	2	3	4	8	5	6	9	12	14	7	10	11	13	15	2	5	11	2
1	2	3	4	8	5	6	9	12	15	7	10	11	13	14	2	6	11	2
1	2	3	4	8	5	6	9	13	14	7	10	11	12	15	2	6	10	2
1	2	3	4	8	5	6	9	13	15	7	10	11	12	14	2	6	10	2
1	2	3	4	8	5	6	9	14	15	7	10	11	12	13	2	6	11	2
1	2	3	4	8	5	6	10	11	12	7	9	13	14	15	2	11	7	2
1	2	3	4	8	5	6	10	11	13	7	9	12	14	15	2	11	7	2
1	2	3	4	8	5	6	10	11	14	7	9	12	13	15	2	11	7	2
1	2	3	4	8	5	6	10	11	15	7	9	12	13	14	2	11	9	2
1	2	3	4	8	5	6	10	12	13	7	9	11	14	15	2	12	7	2
1	2	3	4	8	5	6	10	12	14	7	9	11	13	15	2	5	7	2
1	2	3	4	8	5	6	10	12	15	7	9	11	13	14	2	5	9	5
1	2	3	4	8	5	6	10	13	14	7	9	11	12	15	2	5	9	5
1	2	3	4	8	5	6	10	13	15	7	9	11	12	14	2	5	9	5
1	2	3	4	8	5	6	10	14	15	7	9	11	12	13	2	6	9	6
1	2	3	4	8	5	6	11	12	13	7	9	10	14	15	2	5	9	5
1	2	3	4	8	5	6	11	12	14	7	9	10	13	15	2	5	9	5
1	2	3	4	8	5	6	11	12	15	7	9	10	13	14	2	6	9	6
1	2	3	4	8	5	6	11	13	14	7	9	10	12	15	2	6	10	2
1	2	3	4	8	5	6	11	13	15	7	9	10	12	14	2	6	10	2
1	2	3	4	8	5	6	11	14	15	7	9	10	12	13	2	6	10	2
1	2	3	4	8	5	6	12	13	14	7	9	10	11	15	2	6	10	2
1	2	3	4	8	5	6	12	13	15	7	9	10	11	14	2	6	10	2
1	2	3	4	8	5	6	12	14	15	7	9	10	11	13	2	6	11	2
1	2	3	4	8	5	6	13	14	15	7	9	10	11	12	2	6	10	2
1	2	3	4	8	5	7	9	10	11	6	12	13	14	15	2	9	6	6
1	2	3	4	8	5	7	9	10	12	6	11	13	14	15	2	10	6	2
1	2	3	4	8	5	7	9	10	13	6	11	12	14	15	2	9	6	6
1	2	3	4	8	5	7	9	10	14	6	11	12	13	15	2	9	6	6
1	2	3	4	8	5	7	9	10	15	6	11	12	13	14	2	9	6	6
1	2	3	4	8	5	7	9	11	12	6	10	13	14	15	2	5	6	2
1	2	3	4	8	5	7	9	11	13	6	10	12	14	15	2	5	10	2
1	2	3	4	8	5	7	9	11	14	6	10	12	13	15	2	5	12	5
1	2	3	4	8	5	7	9	11	15	6	10	12	13	14	2	5	12	5
1	2	3	4	8	5	7	9	12	13	6	10	11	14	15	2	5	11	2
1	2	3	4	8	5	7	9	12	14	6	10	11	13	15	2	5	11	2
1	2	3	4	8	5	7	9	12	15	6	10	11	13	14	2	5	11	2
1	2	3	4	8	5	7	9	13	14	6	10	11	12	15	2	5	10	2
1	2	3	4	8	5	7	9	13	15	6	10	11	12	14	2	7	10	2
1	2	3	4	8	5	7	9	14	15	6	10	11	12	13	2	7	11	2
1	2	3	4	8	5	7	10	11	12	6	9	13	14	15	2	11	6	2
1	2	3	4	8	5	7	10	11	13	6	9	12	14	15	2	11	6	2
1	2	3	4	8	5	7	10	11	14	6	9	12	13	15	2	11	6	2
1	2	3	4	8	5	7	10	11	15	6	9	12	13	14	2	11	6	2
1	2	3	4	8	5	7	10	12	13	6	9	11	14	15	2	5	6	6
1	2	3	4	8	5	7	10	12	14	6	9	11	13	15	2	5	6	2
1	2	3	4	8	5	7	10	12	15	6	9	11	13	14	2	5	6	6
1	2	3	4	8	5	7	10	13	14	6	9	11	12	15	2	5	6	2
1	2	3	4	8	5	7	10	13	15	6	9	11	12	14	2	5	6	2
1	2	3	4	8	5	7	10	14	15	6	9	11	12	13	2	7	6	2
1	2	3	4	8	5	7	11	12	13	6	9	10	14	15	2	5	9	5
1	2	3	4	8	5	7	11	12	14	6	9	10	13	15	2	5	9	5
1	2	3	4	8	5	7	11	12	15	6	9	10	13	14	2	5	9	5
1	2	3	4	8	5	7	11	13	14	6	9	10	12	15	2	7	10	2
1	2	3	4	8	5	7	11	13	15	6	9	10	12	14	2	7	10	2
1	2	3	4	8	5	7	11	14	15	6	9	10	12	13	2	7	10	2
1	2	3	4	8	5	7	12	13	14	6	9	10	11	15	2	5	10	2
1	2	3	4	8	5	7	12	13	15	6	9	10	11	14	2	5	10	2
1	2	3	4	8	5	7	12	14	15	6	9	10	11	13	2	7	11	2
1	2	3	4	8	5	7	13	14	15	6	9	10	11	12	2	7	10	2
1	2	3	4	8	5	9	10	11	12	6	7	13	14	15	2	10	6	2
1	2	3	4	8	5	9	10	11	13	6	7	12	14	15	2	11	6	2
1	2	3	4	8	5	9	10	11	14	6	7	12	13	15	2	10	6	2
1	2	3	4	8	5	9	10	11	15	6	7	12	13	14	2	10	6	2
1	2	3	4	8	5	9	10	12	13	6	7	11	14	15	2	10	6	2
1	2	3	4	8	5	9	10	12	14	6	7	11	13	15	2	10	6	2
1	2	3	4	8	5	9	10	12	15	6	7	11	13	14	2	10	6	2
1	2	3	4	8	5	9	10	13	14	6	7	11	12	15	2	9	6	6
1	2	3	4	8	5	9	10	13	15	6	7	11	12	14	2	9	6	6
1	2	3	4	8	5	9	10	14	15	6	7	11	12	13	2	9	6	6
1	2	3	4	8	5	9	11	12	13	6	7	10	14	15	2	5	7	2
1	2	3	4	8	5	9	11	12	14	6	7	10	13	15	2	5	6	6
1	2	3	4	8	5	9	11	12	15	6	7	10	13	14	2	5	6	2
1	2	3	4	8	5	9	11	13	14	6	7	10	12	15	2	9	6	6
1	2	3	4	8	5	9	11	13	15	6	7	10	12	14	2	9	6	6
1	2	3	4	8	5	9	11	14	15	6	7	10	12	13	2	9	12	9
1	2	3	4	8	5	9	12	13	14	6	7	10	11	15	2	5	11	2
1	2	3	4	8	5	9	12	13	15	6	7	10	11	14	2	5	11	2
1	2	3	4	8	5	9	12	14	15	6	7	10	11	13	2	5	11	2
1	2	3	4	8	5	9	13	14	15	6	7	10	11	12	2	9	11	2
1	2	3	4	8	5	10	11	12	13	6	7	9	14	15	2	11	6	2
1	2	3	4	8	5	10	11	12	14	6	7	9	13	15	2	10	6	2
1	2	3	4	8	5	10	11	12	15	6	7	9	13	14	2	10	6	2
1	2	3	4	8	5	10	11	13	14	6	7	9	12	15	2	11	6	2
1	2	3	4	8	5	10	11	13	15	6	7	9	12	14	2	11	6	2
1	2	3	4	8	5	10	11	14	15	6	7	9	12	13	2	11	6	2
1	2	3	4	8	5	10	12	13	14	6	7	9	11	15	2	12	6	6
1	2	3	4	8	5	10	12	13	15	6	7	9	11	14	2	12	6	6
1	2	3	4	8	5	10	12	14	15	6	7	9	11	13	2	10	6	2
1	2	3	4	8	5	10	13	14	15	6	7	9	11	12	2	10	6	2
1	2	3	4	8	5	11	12	13	14	6	7	9	10	15	2	13	9	2
1	2	3	4	8	5	11	12	13	15	6	7	9	10	14	2	15	9	2
1	2	3	4	8	5	11	12	14	15	6	7	9	10	13	2	5	9	5
1	2	3	4	8	5	11	13	14	15	6	7	9	10	12	2	5	10	2
1	2	3	4	8	5	12	13	14	15	6	7	9	10	11	2	5	9	5
1	2	3	4	8	6	7	9	10	11	5	12	13	14	15	2	9	5	5
1	2	3	4	8	6	7	9	10	12	5	11	13	14	15	2	10	5	2
1	2	3	4	8	6	7	9	10	13	5	11	12	14	15	2	9	5	5
1	2	3	4	8	6	7	9	10	14	5	11	12	13	15	2	9	15	2
1	2	3	4	8	6	7	9	10	15	5	11	12	13	14	2	9	13	2
1	2	3	4	8	6	7	9	11	12	5	10	13	14	15	2	6	10	2
1	2	3	4	8	6	7	9	11	13	5	10	12	14	15	2	6	10	2
1	2	3	4	8	6	7	9	11	14	5	10	12	13	15	2	6	12	6
1	2	3	4	8	6	7	9	11	15	5	10	12	13	14	2	6	12	6
1	2	3	4	8	6	7	9	12	13	5	10	11	14	15	2	6	11	2
1	2	3	4	8	6	7	9	12	14	5	10	11	13	15	2	6	11	2
1	2	3	4	8	6	7	9	12	15	5	10	11	13	14	2	6	11	2
1	2	3	4	8	6	7	9	13	14	5	10	11	12	15	2	6	10	2
1	2	3	4	8	6	7	9	13	15	5	10	11	12	14	2	6	10	2
1	2	3	4	8	6	7	9	14	15	5	10	11	12	13	2	6	11	2
1	2	3	4	8	6	7	10	11	12	5	9	13	14	15	2	11	9	2
1	2	3	4	8	6	7	10	11	13	5	9	12	14	15	2	11	5	2
1	2	3	4	8	6	7	10	11	14	5	9	12	13	15	2	11	5	2
1	2	3	4	8	6	7	10	11	15	5	9	12	13	14	2	11	5	2
1	2	3	4	8	6	7	10	12	13	5	9	11	14	15	2	12	9	9
1	2	3	4	8	6	7	10	12	14	5	9	11	13	15	2	6	9	6
1	2	3	4	8	6	7	10	12	15	5	9	11	13	14	2	6	9	6
1	2	3	4	8	6	7	10	13	14	5	9	11	12	15	2	6	5	6
1	2	3	4	8	6	7	10	13	15	5	9	11	12	14	2	6	5	2
1	2	3	4	8	6	7	10	14	15	5	9	11	12	13	2	7	5	2
1	2	3	4	8	6	7	11	12	13	5	9	10	14	15	2	6	9	6
1	2	3	4	8	6	7	11	12	14	5	9	10	13	15	2	6	9	6
1	2	3	4	8	6	7	11	12	15	5	9	10	13	14	2	6	9	6
1	2	3	4	8	6	7	11	13	14	5	9	10	12	15	2	6	10	2
1	2	3	4	8	6	7	11	13	15	5	9	10	12	14	2	6	10	2
1	2	3	4	8	6	7	11	14	15	5	9	10	12	13	2	6	10	2
1	2	3	4	8	6	7	12	13	14	5	9	10	11	15	2	6	10	2
1	2	3	4	8	6	7	12	13	15	5	9	10	11	14	2	6	10	2
1	2	3	4	8	6	7	12	14	15	5	9	10	11	13	2	6	11	2
1	2	3	4	8	6	7	13	14	15	5	9	10	11	12	2	6	10	2
1	2	3	4	8	6	9	10	11	12	5	7	13	14	15	2	10	7	2
1	2	3	4	8	6	9	10	11	13	5	7	12	14	15	2	11	7	2
1	2	3	4	8	6	9	10	11	14	5	7	12	13	15	2	10	5	2
1	2	3	4	8	6	9	10	11	15	5	7	12	13	14	2	10	5	2
1	2	3	4	8	6	9	10	12	13	5	7	11	14	15	2	10	7	2
1	2	3	4	8	6	9	10	12	14	5	7	11	13	15	2	10	7	2
1	2	3	4	8	6	9	10	12	15	5	7	11	13	14	2	10	7	2
1	2	3	4	8	6	9	10	13	14	5	7	11	12	15	2	9	5	5
1	2	3	4	8	6	9	10	13	15	5	7	11	12	14	2	9	5	5
1	2	3	4	8	6	9	10	14	15	5	7	11	12	13	2	9	5	5
1	2	3	4	8	6	9	11	12	13	5	7	10	14	15	2	6	7	2
1	2	3	4	8	6	9	11	12	14	5	7	10	13	15	2	6	5	2
1	2	3	4	8	6	9	11	12	15	5	7	10	13	14	2	6	5	2
1	2	3	4	8	6	9	11	13	14	5	7	10	12	15	2	6	5	2
1	2	3	4	8	6	9	11	13	15	5	7	10	12	14	2	6	5	6
1	2	3	4	8	6	9	11	14	15	5	7	10	12	13	2	6	5	6
1	2	3	4	8	6	9	12	13	14	5	7	10	11	15	2	6	11	2
1	2	3	4	8	6	9	12	13	15	5	7	10	11	14	2	6	11	2
1	2	3	4	8	6	9	12	14	15	5	7	10	11	13	2	6	11	2
1	2	3	4	8	6	9	13	14	15	5	7	10	11	12	2	6	11	2
1	2	3	4	8	6	10	11	12	13	5	7	9	14	15	2	11	7	2
1	2	3	4	8	6	10	11	12	14	5	7	9	13	15	2	10	7	2
1	2	3	4	8	6	10	11	12	15	5	7	9	13	14	2	10	5	2
1	2	3	4	8	6	10	11	13	14	5	7	9	12	15	2	11	5	2
1	2	3	4	8	6	10	11	13	15	5	7	9	12	14	2	11	5	2
1	2	3	4	8	6	10	11	14	15	5	7	9	12	13	2	11	5	2
1	2	3	4	8	6	10	12	13	14	5	7	9	11	15	2	12	5	5
1	2	3	4	8	6	10	12	13	15	5	7	9	11	14	2	12	5	5
1	2	3	4	8	6	10	12	14	15	5	7	9	11	13	2	10	5	2
1	2	3	4	8	6	10	13	14	15	5	7	9	11	12	2	6	5	6
1	2	3	4	8	6	11	12	13	14	5	7	9	10	15	2	6	9	6
1	2	3	4	8	6	11	12	13	15	5	7	9	10	14	2	6	9	6
1	2	3	4	8	6	11	12	14	15	5	7	9	10	13	2	6	9	6
1	2	3	4	8	6	11	13	14	15	5	7	9	10	12	2	6	10	2
1	2	3	4	8	6	12	13	14	15	5	7	9	10	11	2	6	9	6
1	2	3	4	8	7	9	10	11	12	5	6	13	14	15	2	10	6	2
1	2	3	4	8	7	9	10	11	13	5	6	12	14	15	2	11	6	2
1	2	3	4	8	7	9	10	11	14	5	6	12	13	15	2	10	6	2
1	2	3	4	8	7	9	10	11	15	5	6	12	13	14	2	10	6	2
1	2	3	4	8	7	9	10	12	13	5	6	11	14	15	2	10	6	2
1	2	3	4	8	7	9	10	12	14	5	6	11	13	15	2	10	6	2
1	2	3	4	8	7	9	10	12	15	5	6	11	13	14	2	10	6	2
1	2	3	4	8	7	9	10	13	14	5	6	11	12	15	2	9	6	6
1	2	3	4	8	7	9	10	13	15	5	6	11	12	14	2	9	5	5
1	2	3	4	8	7	9	10	14	15	5	6	11	12	13	2	9	5	5
1	2	3	4	8	7	9	11	12	13	5	6	10	14	15	2	9	6	6
1	2	3	4	8	7	9	11	12	14	5	6	10	13	15	2	9	5	5
1	2	3	4	8	7	9	11	12	15	5	6	10	13	14	2	9	5	5
1	2	3	4	8	7	9	11	13	14	5	6	10	12	15	2	9	5	5
1	2	3	4	8	7	9	11	13	15	5	6	10	12	14	2	7	5	2
1	2	3	4	8	7	9	11	14	15	5	6	10	12	13	2	7	12	2
1	2	3	4	8	7	9	12	13	14	5	6	10	11	15	2	9	11	2
1	2	3	4	8	7	9	12	13	15	5	6	10	11	14	2	7	11	2
1	2	3	4	8	7	9	12	14	15	5	6	10	11	13	2	7	11	2
1	2	3	4	8	7	9	13	14	15	5	6	10	11	12	2	7	11	2
1	2	3	4	8	7	10	11	12	13	5	6	9	14	15	2	11	6	2
1	2	3	4	8	7	10	11	12	14	5	6	9	13	15	2	10	6	2
1	2	3	4	8	7	10	11	12	15	5	6	9	13	14	2	10	6	2
1	2	3	4	8	7	10	11	13	14	5	6	9	12	15	2	11	6	2
1	2	3	4	8	7	10	11	13	15	5	6	9	12	14	2	11	5	2
1	2	3	4	8	7	10	11	14	15	5	6	9	12	13	2	11	5	2
1	2	3	4	8	7	10	12	13	14	5	6	9	11	15	2	12	6	6
1	2	3	4	8	7	10	12	13	15	5	6	9	11	14	2	10	5	2
1	2	3	4	8	7	10	12	14	15	5	6	9	11	13	2	10	5	2
1	2	3	4	8	7	10	13	14	15	5	6	9	11	12	2	7	5	2
1	2	3	4	8	7	11	12	13	14	5	6	9	10	15	2	13	9	2
1	2	3	4	8	7	11	12	13	15	5	6	9	10	14	2	7	9	2
1	2	3	4	8	7	11	12	14	15	5	6	9	10	13	2	7	9	2
1	2	3	4	8	7	11	13	14	15	5	6	9	10	12	2	7	10	2
1	2	3	4	8	7	12	13	14	15	5	6	9	10	11	2	7	9	2
1	2	3	4	8	9	10	11	12	13	5	6	7	14	15	2	10	7	2
1	2	3	4	8	9	10	11	12	14	5	6	7	13	15	2	10	6	2
1	2	3	4	8	9	10	11	12	15	5	6	7	13	14	2	10	6	2
1	2	3	4	8	9	10	11	13	14	5	6	7	12	15	2	10	6	2
1	2	3	4	8	9	10	11	13	15	5	6	7	12	14	2	10	6	2
1	2	3	4	8	9	10	11	14	15	5	6	7	12	13	2	10	5	2
1	2	3	4	8	9	10	12	13	14	5	6	7	11	15	2	10	6	2
1	2	3	4	8	9	10	12	13	15	5	6	7	11	14	2	10	6	2
1	2	3	4	8	9	10	12	14	15	5	6	7	11	13	2	10	5	2
1	2	3	4	8	9	10	13	14	15	5	6	7	11	12	2	9	5	5
1	2	3	4	8	9	11	12	13	14	5	6	7	10	15	2	9	5	5
1	2	3	4	8	9	11	12	13	15	5	6	7	10	14	2	15	5	2
1	2	3	4	8	9	11	12	14	15	5	6	7	10	13	2	9	5	5
1	2	3	4	8	9	11	13	14	15	5	6	7	10	12	2	9	5	5
1	2	3	4	8	9	12	13	14	15	5	6	7	10	11	2	9	5	5
1	2	3	4	8	10	11	12	13	14	5	6	7	9	15	2	10	6	2
1	2	3	4	8	10	11	12	13	15	5	6	7	9	14	2	10	6	2
1	2	3	4	8	10	11	12	14	15	5	6	7	9	13	2	10	5	2
1	2	3	4	8	10	11	13	14	15	5	6	7	9	12	2	11	5	2
1	2	3	4	8	10	12	13	14	15	5	6	7	9	11	2	10	5	2
1	2	3	4	8	11	12	13	14	15	5	6	7	9	10	2	14	5	2
1	2	3	4	9	5	6	7	8	10	11	12	13	14	15	1	5	14	5
1	2	3	4	9	5	6	7	8	11	10	12	13	14	15	1	5	10	1
1	2	3	4	9	5	6	7	8	12	10	11	13	14	15	1	5	11	1
1	2	3	4	9	5	6	7	8	13	10	11	12	14	15	1	6	10	1
1	2	3	4	9	5	6	7	8	14	10	11	12	13	15	1	7	10	1
1	2	3	4	9	5	6	7	8	15	10	11	12	13	14	1	7	10	1
1	2	3	4	9	5	6	7	10	11	8	12	13	14	15	1	5	8	8
1	2	3	4	9	5	6	7	10	12	8	11	13	14	15	1	5	8	5
1	2	3	4	9	5	6	7	10	13	8	11	12	14	15	1	5	8	8
1	2	3	4	9	5	6	7	10	14	8	11	12	13	15	1	5	8	8
1	2	3	4	9	5	6	7	10	15	8	11	12	13	14	1	5	14	5
1	2	3	4	9	5	6	7	11	12	8	10	13	14	15	1	5	10	1
1	2	3	4	9	5	6	7	11	13	8	10	12	14	15	1	5	10	1
1	2	3	4	9	5	6	7	11	14	8	10	12	13	15	1	6	12	6
1	2	3	4	9	5	6	7	11	15	8	10	12	13	14	1	6	12	6
1	2	3	4	9	5	6	7	12	13	8	10	11	14	15	1	5	11	1
1	2	3	4	9	5	6	7	12	14	8	10	11	13	15	1	6	11	1
1	2	3	4	9	5	6	7	12	15	8	10	11	13	14	1	6	11	1
1	2	3	4	9	5	6	7	13	14	8	10	11	12	15	1	6	10	1
1	2	3	4	9	5	6	7	13	15	8	10	11	12	14	1	6	10	1
1	2	3	4	9	5	6	7	14	15	8	10	11	12	13	1	7	10	1
1	2	3	4	9	5	6	8	10	11	7	12	13	14	15	1	5	7	1
1	2	3	4	9	5	6	8	10	12	7	11	13	14	15	1	5	7	7
1	2	3	4	9	5	6	8	10	13	7	11	12	14	15	1	5	7	7
1	2	3	4	9	5	6	8	10	14	7	11	12	13	15	1	5	7	1
1	2	3	4	9	5	6	8	10	15	7	11	12	13	14	1	5	7	7
1	2	3	4	9	5	6	8	11	12	7	10	13	14	15	1	5	7	1
1	2	3	4	9	5	6	8	11	13	7	10	12	14	15	1	5	10	1
1	2	3	4	9	5	6	8	11	14	7	10	12	13	15	1	6	12	6
1	2	3	4	9	5	6	8	11	15	7	10	12	13	14	1	6	12	6
1	2	3	4	9	5	6	8	12	13	7	10	11	14	15	1	5	11	1
1	2	3	4	9	5	6	8	12	14	7	10	11	13	15	1	6	11	1
1	2	3	4	9	5	6	8	12	15	7	10	11	13	14	1	6	11	1
1	2	3	4	9	5	6	8	13	14	7	10	11	12	15	1	6	10	1
1	2	3	4	9	5	6	8	13	15	7	10	11	12	14	1	6	10	1
1	2	3	4	9	5	6	8	14	15	7	10	11	12	13	1	6	11	1
1	2	3	4	9	5	6	10	11	12	7	8	13	14	15	1	11	7	1
1	2	3	4	9	5	6	10	11	13	7	8	12	14	15	1	11	7	1
1	2	3	4	9	5	6	10	11	14	7	8	12	13	15	1	11	8	1
1	2	3	4	9	5	6	10	11	15	7	8	12	13	14	1	11	7	1
1	2	3	4	9	5	6	10	12	13	7	8	11	14	15	1	12	7	1
1	2	3	4	9	5	6	10	12	14	7	8	11	13	15	1	5	7	7
1	2	3	4	9	5	6	10	12	15	7	8	11	13	14	1	5	7	7
1	2	3	4	9	5	6	10	13	14	7	8	11	12	15	1	5	8	8
1	2	3	4	9	5	6	10	13	15	7	8	11	12	14	1	5	7	5
1	2	3	4	9	5	6	10	14	15	7	8	11	12	13	1	6	8	6
1	2	3	4	9	5	6	11	12	13	7	8	10	14	15	1	5	7	1
1	2	3	4	9	5	6	11	12	14	7	8	10	13	15	1	5	7	5
1	2	3	4	9	5	6	11	12	15	7	8	10	13	14	1	6	7	6
1	2	3	4	9	5	6	11	13	14	7	8	10	12	15	1	6	8	6
1	2	3	4	9	5	6	11	13	15	7	8	10	12	14	1	6	7	6
1	2	3	4	9	5	6	11	14	15	7	8	10	12	13	1	6	12	6
1	2	3	4	9	5	6	12	13	14	7	8	10	11	15	1	6	11	1
1	2	3	4	9	5	6	12	13	15	7	8	10	11	14	1	6	11	1
1	2	3	4	9	5	6	12	14	15	7	8	10	11	13	1	6	11	1
1	2	3	4	9	5	6	13	14	15	7	8	10	11	12	1	6	10	1
1	2	3	4	9	5	7	8	10	11	6	12	13	14	15	1	5	6	6
1	2	3	4	9	5	7	8	10	12	6	11	13	14	15	1	5	6	6
1	2	3	4	9	5	7	8	10	13	6	11	12	14	15	1	5	6	6
1	2	3	4	9	5	7	8	10	14	6	11	12	13	15	1	5	6	6
1	2	3	4	9	5	7	8	10	15	6	11	12	13	14	1	5	6	6
1	2	3	4	9	5	7	8	11	12	6	10	13	14	15	1	5	6	6
1	2	3	4	9	5	7	8	11	13	6	10	12	14	15	1	5	10	1
1	2	3	4	9	5	7	8	11	14	6	10	12	13	15	1	7	12	1
1	2	3	4	9	5	7	8	11	15	6	10	12	13	14	1	8	12	8
1	2	3	4	9	5	7	8	12	13	6	10	11	14	15	1	5	11	1
1	2	3	4	9	5	7	8	12	14	6	10	11	13	15	1	5	11	1
1	2	3	4	9	5	7	8	12	15	6	10	11	13	14	1	8	11	1
1	2	3	4	9	5	7	8	13	14	6	10	11	12	15	1	7	10	1
1	2	3	4	9	5	7	8	13	15	6	10	11	12	14	1	7	10	1
1	2	3	4	9	5	7	8	14	15	6	10	11	12	13	1	7	11	1
1	2	3	4	9	5	7	10	11	12	6	8	13	14	15	1	11	6	1
1	2	3	4	9	5	7	10	11	13	6	8	12	14	15	1	11	6	1
1	2	3	4	9	5	7	10	11	14	6	8	12	13	15	1	11	6	1
1	2	3	4	9	5	7	10	11	15	6	8	12	13	14	1	11	6	1
1	2	3	4	9	5	7	10	12	13	6	8	11	14	15	1	5	6	6
1	2	3	4	9	5	7	10	12	14	6	8	11	13	15	1	5	6	6
1	2	3	4	9	5	7	10	12	15	6	8	11	13	14	1	5	6	6
1	2	3	4	9	5	7	10	13	14	6	8	11	12	15	1	5	6	6
1	2	3	4	9	5	7	10	13	15	6	8	11	12	14	1	5	6	6
1	2	3	4	9	5	7	10	14	15	6	8	11	12	13	1	7	6	6
1	2	3	4	9	5	7	11	12	13	6	8	10	14	15	1	5	6	6
1	2	3	4	9	5	7	11	12	14	6	8	10	13	15	1	5	6	6
1	2	3	4	9	5	7	11	12	15	6	8	10	13	14	1	5	6	6
1	2	3	4	9	5	7	11	13	14	6	8	10	12	15	1	7	6	6
1	2	3	4	9	5	7	11	13	15	6	8	10	12	14	1	7	12	1
1	2	3	4	9	5	7	11	14	15	6	8	10	12	13	1	7	12	1
1	2	3	4	9	5	7	12	13	14	6	8	10	11	15	1	5	11	1
1	2	3	4	9	5	7	12	13	15	6	8	10	11	14	1	5	11	1
1	2	3	4	9	5	7	12	14	15	6	8	10	11	13	1	7	11	1
1	2	3	4	9	5	7	13	14	15	6	8	10	11	12	1	7	11	1
1	2	3	4	9	5	8	10	11	12	6	7	13	14	15	1	10	6	1
1	2	3	4	9	5	8	10	11	13	6	7	12	14	15	1	11	6	1
1	2	3	4	9	5	8	10	11	14	6	7	12	13	15	1	11	6	1
1	2	3	4	9	5	8	10	11	15	6	7	12	13	14	1	11	6	1
1	2	3	4	9	5	8	10	12	13	6	7	11	14	15	1	12	6	6
1	2	3	4	9	5	8	10	12	14	6	7	11	13	15	1	5	6	6
1	2	3	4	9	5	8	10	12	15	6	7	11	13	14	1	5	6	6
1	2	3	4	9	5	8	10	13	14	6	7	11	12	15	1	5	6	6
1	2	3	4	9	5	8	10	13	15	6	7	11	12	14	1	5	6	6
1	2	3	4	9	5	8	10	14	15	6	7	11	12	13	1	5	6	6
1	2	3	4	9	5	8	11	12	13	6	7	10	14	15	1	5	7	5
1	2	3	4	9	5	8	11	12	14	6	7	10	13	15	1	5	6	6
1	2	3	4	9	5	8	11	12	15	6	7	10	13	14	1	5	6	6
1	2	3	4	9	5	8	11	13	14	6	7	10	12	15	1	5	6	6
1	2	3	4	9	5	8	11	13	15	6	7	10	12	14	1	8	6	6
1	2	3	4	9	5	8	11	14	15	6	7	10	12	13	1	8	12	8
1	2	3	4	9	5	8	12	13	14	6	7	10	11	15	1	5	11	1
1	2	3	4	9	5	8	12	13	15	6	7	10	11	14	1	8	11	1
1	2	3	4	9	5	8	12	14	15	6	7	10	11	13	1	8	11	1
1	2	3	4	9	5	8	13	14	15	6	7	10	11	12	1	8	11	1
1	2	3	4	9	5	10	11	12	13	6	7	8	14	15	1	11	7	1
1	2	3	4	9	5	10	11	12	14	6	7	8	13	15	1	10	6	1
1	2	3	4	9	5	10	11	12	15	6	7	8	13	14	1	10	6	1
1	2	3	4	9	5	10	11	13	14	6	7	8	12	15	1	11	6	1
1	2	3	4	9	5	10	11	13	15	6	7	8	12	14	1	11	6	1
1	2	3	4	9	5	10	11	14	15	6	7	8	12	13	1	11	6	1
1	2	3	4	9	5	10	12	13	14	6	7	8	11	15	1	12	6	6
1	2	3	4	9	5	10	12	13	15	6	7	8	11	14	1	12	6	6
1	2	3	4	9	5	10	12	14	15	6	7	8	11	13	1	10	6	1
1	2	3	4	9	5	10	13	14	15	6	7	8	11	12	1	10	6	1
1	2	3	4	9	5	11	12	13	14	6	7	8	10	15	1	13	7	1
1	2	3	4	9	5	11	12	13	15	6	7	8	10	14	1	15	7	7
1	2	3	4	9	5	11	12	14	15	6	7	8	10	13	1	5	6	6
1	2	3	4	9	5	11	13	14	15	6	7	8	10	12	1	5	6	6
1	2	3	4	9	5	12	13	14	15	6	7	8	10	11	1	5	6	6
1	2	3	4	9	6	7	8	10	11	5	12	13	14	15	1	6	5	6
1	2	3	4	9	6	7	8	10	12	5	11	13	14	15	1	6	5	6
1	2	3	4	9	6	7	8	10	13	5	11	12	14	15	1	6	5	6
1	2	3	4	9	6	7	8	10	14	5	11	12	13	15	1	7	15	7
1	2	3	4	9	6	7	8	10	15	5	11	12	13	14	1	7	13	1
1	2	3	4	9	6	7	8	11	12	5	10	13	14	15	1	6	10	1
1	2	3	4	9	6	7	8	11	13	5	10	12	14	15	1	6	10	1
1	2	3	4	9	6	7	8	11	14	5	10	12	13	15	1	6	12	6
1	2	3	4	9	6	7	8	11	15	5	10	12	13	14	1	6	12	6
1	2	3	4	9	6	7	8	12	13	5	10	11	14	15	1	6	11	1
1	2	3	4	9	6	7	8	12	14	5	10	11	13	15	1	6	11	1
1	2	3	4	9	6	7	8	12	15	5	10	11	13	14	1	6	11	1
1	2	3	4	9	6	7	8	13	14	5	10	11	12	15	1	6	10	1
1	2	3	4	9	6	7	8	13	15	5	10	11	12	14	1	6	10	1
1	2	3	4	9	6	7	8	14	15	5	10	11	12	13	1	7	11	1
1	2	3	4	9	6	7	10	11	12	5	8	13	14	15	1	11	8	1
1	2	3	4	9	6	7	10	11	13	5	8	12	14	15	1	11	8	1
1	2	3	4	9	6	7	10	11	14	5	8	12	13	15	1	11	8	1
1	2	3	4	9	6	7	10	11	15	5	8	12	13	14	1	11	5	1
1	2	3	4	9	6	7	10	12	13	5	8	11	14	15	1	12	8	8
1	2	3	4	9	6	7	10	12	14	5	8	11	13	15	1	6	8	6
1	2	3	4	9	6	7	10	12	15	5	8	11	13	14	1	6	5	6
1	2	3	4	9	6	7	10	13	14	5	8	11	12	15	1	6	5	6
1	2	3	4	9	6	7	10	13	15	5	8	11	12	14	1	6	5	6
1	2	3	4	9	6	7	10	14	15	5	8	11	12	13	1	7	5	1
1	2	3	4	9	6	7	11	12	13	5	8	10	14	15	1	6	5	6
1	2	3	4	9	6	7	11	12	14	5	8	10	13	15	1	6	5	6
1	2	3	4	9	6	7	11	12	15	5	8	10	13	14	1	6	5	6
1	2	3	4	9	6	7	11	13	14	5	8	10	12	15	1	6	5	6
1	2	3	4	9	6	7	11	13	15	5	8	10	12	14	1	6	5	6
1	2	3	4	9	6	7	11	14	15	5	8	10	12	13	1	6	12	6
1	2	3	4	9	6	7	12	13	14	5	8	10	11	15	1	6	11	1
1	2	3	4	9	6	7	12	13	15	5	8	10	11	14	1	6	11	1
1	2	3	4	9	6	7	12	14	15	5	8	10	11	13	1	6	11	1
1	2	3	4	9	6	7	13	14	15	5	8	10	11	12	1	6	11	1
1	2	3	4	9	6	8	10	11	12	5	7	13	14	15	1	11	7	1
1	2	3	4	9	6	8	10	11	13	5	7	12	14	15	1	11	7	1
1	2	3	4	9	6	8	10	11	14	5	7	12	13	15	1	11	5	1
1	2	3	4	9	6	8	10	11	15	5	7	12	13	14	1	11	5	1
1	2	3	4	9	6	8	10	12	13	5	7	11	14	15	1	12	7	1
1	2	3	4	9	6	8	10	12	14	5	7	11	13	15	1	12	7	1
1	2	3	4	9	6	8	10	12	15	5	7	11	13	14	1	6	5	6
1	2	3	4	9	6	8	10	13	14	5	7	11	12	15	1	6	5	6
1	2	3	4	9	6	8	10	13	15	5	7	11	12	14	1	6	5	6
1	2	3	4	9	6	8	10	14	15	5	7	11	12	13	1	6	5	6
1	2	3	4	9	6	8	11	12	13	5	7	10	14	15	1	6	7	6
1	2	3	4	9	6	8	11	12	14	5	7	10	13	15	1	6	5	6
1	2	3	4	9	6	8	11	12	15	5	7	10	13	14	1	6	5	6
1	2	3	4	9	6	8	11	13	14	5	7	10	12	15	1	6	5	6
1	2	3	4	9	6	8	11	13	15	5	7	10	12	14	1	6	5	6
1	2	3	4	9	6	8	11	14	15	5	7	10	12	13	1	6	5	6
1	2	3	4	9	6	8	12	13	14	5	7	10	11	15	1	6	11	1
1	2	3	4	9	6	8	12	13	15	5	7	10	11	14	1	6	11	1
1	2	3	4	9	6	8	12	14	15	5	7	10	11	13	1	6	11	1
1	2	3	4	9	6	8	13	14	15	5	7	10	11	12	1	6	11	1
1	2	3	4	9	6	10	11	12	13	5	7	8	14	15	1	11	7	1
1	2	3	4	9	6	10	11	12	14	5	7	8	13	15	1	10	7	1
1	2	3	4	9	6	10	11	12	15	5	7	8	13	14	1	10	7	1
1	2	3	4	9	6	10	11	13	14	5	7	8	12	15	1	11	8	1
1	2	3	4	9	6	10	11	13	15	5	7	8	12	14	1	11	5	1
1	2	3	4	9	6	10	11	14	15	5	7	8	12	13	1	11	5	1
1	2	3	4	9	6	10	12	13	14	5	7	8	11	15	1	12	8	8
1	2	3	4	9	6	10	12	13	15	5	7	8	11	14	1	12	7	1
1	2	3	4	9	6	10	12	14	15	5	7	8	11	13	1	10	5	1
1	2	3	4	9	6	10	13	14	15	5	7	8	11	12	1	6	5	6
1	2	3	4	9	6	11	12	13	14	5	7	8	10	15	1	6	5	6
1	2	3	4	9	6	11	12	13	15	5	7	8	10	14	1	6	5	6
1	2	3	4	9	6	11	12	14	15	5	7	8	10	13	1	6	5	6
1	2	3	4	9	6	11	13	14	15	5	7	8	10	12	1	6	5	6
1	2	3	4	9	6	12	13	14	15	5	7	8	10	11	1	6	5	6
1	2	3	4	9	7	8	10	11	12	5	6	13	14	15	1	10	6	1
1	2	3	4	9	7	8	10	11	13	5	6	12	14	15	1	11	6	1
1	2	3	4	9	7	8	10	11	14	5	6	12	13	15	1	11	6	1
1	2	3	4	9	7	8	10	11	15	5	6	12	13	14	1	11	6	1
1	2	3	4	9	7	8	10	12	13	5	6	11	14	15	1	12	6	6
1	2	3	4	9	7	8	10	12	14	5	6	11	13	15	1	7	6	6
1	2	3	4	9	7	8	10	12	15	5	6	11	13	14	1	8	6	6
1	2	3	4	9	7	8	10	13	14	5	6	11	12	15	1	7	6	6
1	2	3	4	9	7	8	10	13	15	5	6	11	12	14	1	7	5	1
1	2	3	4	9	7	8	10	14	15	5	6	11	12	13	1	7	5	5
1	2	3	4	9	7	8	11	12	13	5	6	10	14	15	1	8	6	6
1	2	3	4	9	7	8	11	12	14	5	6	10	13	15	1	7	5	7
1	2	3	4	9	7	8	11	12	15	5	6	10	13	14	1	8	5	8
1	2	3	4	9	7	8	11	13	14	5	6	10	12	15	1	7	5	1
1	2	3	4	9	7	8	11	13	15	5	6	10	12	14	1	7	5	1
1	2	3	4	9	7	8	11	14	15	5	6	10	12	13	1	7	12	1
1	2	3	4	9	7	8	12	13	14	5	6	10	11	15	1	7	11	1
1	2	3	4	9	7	8	12	13	15	5	6	10	11	14	1	8	11	1
1	2	3	4	9	7	8	12	14	15	5	6	10	11	13	1	7	11	1
1	2	3	4	9	7	8	13	14	15	5	6	10	11	12	1	7	11	1
1	2	3	4	9	7	10	11	12	13	5	6	8	14	15	1	11	6	1
1	2	3	4	9	7	10	11	12	14	5	6	8	13	15	1	10	6	1
1	2	3	4	9	7	10	11	12	15	5	6	8	13	14	1	10	6	1
1	2	3	4	9	7	10	11	13	14	5	6	8	12	15	1	11	6	1
1	2	3	4	9	7	10	11	13	15	5	6	8	12	14	1	11	6	1
1	2	3	4	9	7	10	11	14	15	5	6	8	12	13	1	11	5	1
1	2	3	4	9	7	10	12	13	14	5	6	8	11	15	1	12	6	6
1	2	3	4	9	7	10	12	13	15	5	6	8	11	14	1	10	6	1
1	2	3	4	9	7	10	12	14	15	5	6	8	11	13	1	10	5	1
1	2	3	4	9	7	10	13	14	15	5	6	8	11	12	1	7	5	5
1	2	3	4	9	7	11	12	13	14	5	6	8	10	15	1	13	5	1
1	2	3	4	9	7	11	12	13	15	5	6	8	10	14	1	7	5	7
1	2	3	4	9	7	11	12	14	15	5	6	8	10	13	1	7	5	1
1	2	3	4	9	7	11	13	14	15	5	6	8	10	12	1	7	5	5
1	2	3	4	9	7	12	13	14	15	5	6	8	10	11	1	7	5	1
1	2	3	4	9	8	10	11	12	13	5	6	7	14	15	1	10	7	1
1	2	3	4	9	8	10	11	12	14	5	6	7	13	15	1	10	6	1
1	2	3	4	9	8	10	11	12	15	5	6	7	13	14	1	10	6	1
1	2	3	4	9	8	10	11	13	14	5	6	7	12	15	1	11	6	1
1	2	3	4	9	8	10	11	13	15	5	6	7	12	14	1	11	6	1
1	2	3	4	9	8	10	11	14	15	5	6	7	12	13	1	11	5	1
1	2	3	4	9	8	10	12	13	14	5	6	7	11	15	1	12	6	6
1	2	3	4	9	8	10	12	13	15	5	6	7	11	14	1	12	6	6
1	2	3	4	9	8	10	12	14	15	5	6	7	11	13	1	10	5	1
1	2	3	4	9	8	10	13	14	15	5	6	7	11	12	1	10	5	1
1	2	3	4	9	8	11	12	13	14	5	6	7	10	15	1	14	5	5
1	2	3	4	9	8	11	12	13	15	5	6	7	10	14	1	8	5	8
1	2	3	4	9	8	11	12	14	15	5	6	7	10	13	1	8	5	5
1	2	3	4	9	8	11	13	14	15	5	6	7	10	12	1	8	5	5
1	2	3	4	9	8	12	13	14	15	5	6	7	10	11	1	8	5	8
1	2	3	4	9	10	11	12	13	14	5	6	7	8	15	1	10	7	1
1	2	3	4	9	10	11	12	13	15	5	6	7	8	14	1	10	7	1
1	2	3	4	9	10	11	12	14	15	5	6	7	8	13	1	10	6	1
1	2	3	4	9	10	11	13	14	15	5	6	7	8	12	1	11	5	1
1	2	3	4	9	10	12	13	14	15	5	6	7	8	11	1	10	5	1
1	2	3	4	9	11	12	13	14	15	5	6	7	8	10	1	14	5	5
1	2	3	4	10	5	6	7	8	9	11	12	13	14	15	2	5	14	2
1	2	3	4	10	5	6	7	8	11	9	12	13	14	15	2	5	9	5
1	2	3	4	10	5	6	7	8	12	9	11	13	14	15	2	5	9	5
1	2	3	4	10	5	6	7	8	13	9	11	12	14	15	2	6	9	6
1	2	3	4	10	5	6	7	8	14	9	11	12	13	15	2	7	15	7
1	2	3	4	10	5	6	7	8	15	9	11	12	13	14	2	8	9	2
1	2	3	4	10	5	6	7	9	11	8	12	13	14	15	2	5	8	2
1	2	3	4	10	5	6	7	9	12	8	11	13	14	15	2	5	8	2
1	2	3	4	10	5	6	7	9	13	8	11	12	14	15	2	5	8	2
1	2	3	4	10	5	6	7	9	14	8	11	12	13	15	2	6	8	2
1	2	3	4	10	5	6	7	9	15	8	11	12	13	14	2	6	14	6
1	2	3	4	10	5	6	7	11	12	8	9	13	14	15	2	5	8	2
1	2	3	4	10	5	6	7	11	13	8	9	12	14	15	2	5	8	2
1	2	3	4	10	5	6	7	11	14	8	9	12	13	15	2	6	8	2
1	2	3	4	10	5	6	7	11	15	8	9	12	13	14	2	6	9	6
1	2	3	4	10	5	6	7	12	13	8	9	11	14	15	2	5	8	2
1	2	3	4	10	5	6	7	12	14	8	9	11	13	15	2	6	8	6
1	2	3	4	10	5	6	7	12	15	8	9	11	13	14	2	6	9	6
1	2	3	4	10	5	6	7	13	14	8	9	11	12	15	2	6	8	6
1	2	3	4	10	5	6	7	13	15	8	9	11	12	14	2	6	9	6
1	2	3	4	10	5	6	7	14	15	8	9	11	12	13	2	7	9	2
1	2	3	4	10	5	6	8	9	11	7	12	13	14	15	2	5	7	2
1	2	3	4	10	5	6	8	9	12	7	11	13	14	15	2	5	7	2
1	2	3	4	10	5	6	8	9	13	7	11	12	14	15	2	5	7	2
1	2	3	4	10	5	6	8	9	14	7	11	12	13	15	2	6	7	6
1	2	3	4	10	5	6	8	9	15	7	11	12	13	14	2	6	7	6
1	2	3	4	10	5	6	8	11	12	7	9	13	14	15	2	5	7	2
1	2	3	4	10	5	6	8	11	13	7	9	12	14	15	2	5	7	2
1	2	3	4	10	5	6	8	11	14	7	9	12	13	15	2	6	7	6
1	2	3	4	10	5	6	8	11	15	7	9	12	13	14	2	6	9	6
1	2	3	4	10	5	6	8	12	13	7	9	11	14	15	2	5	7	2
1	2	3	4	10	5	6	8	12	14	7	9	11	13	15	2	6	7	2
1	2	3	4	10	5	6	8	12	15	7	9	11	13	14	2	6	9	6
1	2	3	4	10	5	6	8	13	14	7	9	11	12	15	2	6	9	6
1	2	3	4	10	5	6	8	13	15	7	9	11	12	14	2	6	9	6
1	2	3	4	10	5	6	8	14	15	7	9	11	12	13	2	6	9	6
1	2	3	4	10	5	6	9	11	12	7	8	13	14	15	2	5	7	2
1	2	3	4	10	5	6	9	11	13	7	8	12	14	15	2	5	7	2
1	2	3	4	10	5	6	9	11	14	7	8	12	13	15	2	5	8	2
1	2	3	4	10	5	6	9	11	15	7	8	12	13	14	2	6	7	2
1	2	3	4	10	5	6	9	12	13	7	8	11	14	15	2	5	7	2
1	2	3	4	10	5	6	9	12	14	7	8	11	13	15	2	5	7	2
1	2	3	4	10	5	6	9	12	15	7	8	11	13	14	2	6	7	6
1	2	3	4	10	5	6	9	13	14	7	8	11	12	15	2	6	8	2
1	2	3	4	10	5	6	9	13	15	7	8	11	12	14	2	6	7	6
1	2	3	4	10	5	6	9	14	15	7	8	11	12	13	2	6	8	6
1	2	3	4	10	5	6	11	12	13	7	8	9	14	15	2	5	7	2
1	2	3	4	10	5	6	11	12	14	7	8	9	13	15	2	5	7	2
1	2	3	4	10	5	6	11	12	15	7	8	9	13	14	2	6	7	2
1	2	3	4	10	5	6	11	13	14	7	8	9	12	15	2	6	8	2
1	2	3	4	10	5	6	11	13	15	7	8	9	12	14	2	6	7	2
1	2	3	4	10	5	6	11	14	15	7	8	9	12	13	2	6	8	6
1	2	3	4	10	5	6	12	13	14	7	8	9	11	15	2	6	8	6
1	2	3	4	10	5	6	12	13	15	7	8	9	11	14	2	6	7	2
1	2	3	4	10	5	6	12	14	15	7	8	9	11	13	2	6	7	2
1	2	3	4	10	5	6	13	14	15	7	8	9	11	12	2	6	8	2
1	2	3	4	10	5	7	8	9	11	6	12	13	14	15	2	5	6	6
1	2	3	4	10	5	7	8	9	12	6	11	13	14	15	2	5	6	2
1	2	3	4	10	5	7	8	9	13	6	11	12	14	15	2	5	6	6
1	2	3	4	10	5	7	8	9	14	6	11	12	13	15	2	7	6	6
1	2	3	4	10	5	7	8	9	15	6	11	12	13	14	2	7	6	2
1	2	3	4	10	5	7	8	11	12	6	9	13	14	15	2	5	6	2
1	2	3	4	10	5	7	8	11	13	6	9	12	14	15	2	5	6	2
1	2	3	4	10	5	7	8	11	14	6	9	12	13	15	2	7	6	2
1	2	3	4	10	5	7	8	11	15	6	9	12	13	14	2	8	6	2
1	2	3	4	10	5	7	8	12	13	6	9	11	14	15	2	5	6	2
1	2	3	4	10	5	7	8	12	14	6	9	11	13	15	2	5	6	6
1	2	3	4	10	5	7	8	12	15	6	9	11	13	14	2	8	6	6
1	2	3	4	10	5	7	8	13	14	6	9	11	12	15	2	7	6	2
1	2	3	4	10	5	7	8	13	15	6	9	11	12	14	2	7	6	2
1	2	3	4	10	5	7	8	14	15	6	9	11	12	13	2	7	6	2
1	2	3	4	10	5	7	9	11	12	6	8	13	14	15	2	5	6	6
1	2	3	4	10	5	7	9	11	13	6	8	12	14	15	2	5	6	6
1	2	3	4	10	5	7	9	11	14	6	8	12	13	15	2	5	6	6
1	2	3	4	10	5	7	9	11	15	6	8	12	13	14	2	5	6	6
1	2	3	4	10	5	7	9	12	13	6	8	11	14	15	2	5	6	6
1	2	3	4	10	5	7	9	12	14	6	8	11	13	15	2	5	6	6
1	2	3	4	10	5	7	9	12	15	6	8	11	13	14	2	5	6	6
1	2	3	4	10	5	7	9	13	14	6	8	11	12	15	2	5	6	6
1	2	3	4	10	5	7	9	13	15	6	8	11	12	14	2	7	6	2
1	2	3	4	10	5	7	9	14	15	6	8	11	12	13	2	7	6	6
1	2	3	4	10	5	7	11	12	13	6	8	9	14	15	2	5	6	2
1	2	3	4	10	5	7	11	12	14	6	8	9	13	15	2	5	6	2
1	2	3	4	10	5	7	11	12	15	6	8	9	13	14	2	5	6	6
1	2	3	4	10	5	7	11	13	14	6	8	9	12	15	2	5	6	6
1	2	3	4	10	5	7	11	13	15	6	8	9	12	14	2	7	6	6
1	2	3	4	10	5	7	11	14	15	6	8	9	12	13	2	7	6	2
1	2	3	4	10	5	7	12	13	14	6	8	9	11	15	2	5	6	6
1	2	3	4	10	5	7	12	13	15	6	8	9	11	14	2	5	6	2
1	2	3	4	10	5	7	12	14	15	6	8	9	11	13	2	7	6	6
1	2	3	4	10	5	7	13	14	15	6	8	9	11	12	2	7	6	6
1	2	3	4	10	5	8	9	11	12	6	7	13	14	15	2	5	6	2
1	2	3	4	10	5	8	9	11	13	6	7	12	14	15	2	5	6	2
1	2	3	4	10	5	8	9	11	14	6	7	12	13	15	2	5	6	2
1	2	3	4	10	5	8	9	11	15	6	7	12	13	14	2	5	6	2
1	2	3	4	10	5	8	9	12	13	6	7	11	14	15	2	5	6	2
1	2	3	4	10	5	8	9	12	14	6	7	11	13	15	2	5	6	6
1	2	3	4	10	5	8	9	12	15	6	7	11	13	14	2	5	6	6
1	2	3	4	10	5	8	9	13	14	6	7	11	12	15	2	5	6	2
1	2	3	4	10	5	8	9	13	15	6	7	11	12	14	2	8	6	6
1	2	3	4	10	5	8	9	14	15	6	7	11	12	13	2	8	6	6
1	2	3	4	10	5	8	11	12	13	6	7	9	14	15	2	5	6	2
1	2	3	4	10	5	8	11	12	14	6	7	9	13	15	2	5	6	6
1	2	3	4	10	5	8	11	12	15	6	7	9	13	14	2	5	6	2
1	2	3	4	10	5	8	11	13	14	6	7	9	12	15	2	5	6	6
1	2	3	4	10	5	8	11	13	15	6	7	9	12	14	2	8	6	2
1	2	3	4	10	5	8	11	14	15	6	7	9	12	13	2	8	6	2
1	2	3	4	10	5	8	12	13	14	6	7	9	11	15	2	5	6	6
1	2	3	4	10	5	8	12	13	15	6	7	9	11	14	2	8	6	6
1	2	3	4	10	5	8	12	14	15	6	7	9	11	13	2	8	6	6
1	2	3	4	10	5	8	13	14	15	6	7	9	11	12	2	8	6	2
1	2	3	4	10	5	9	11	12	13	6	7	8	14	15	2	5	7	2
1	2	3	4	10	5	9	11	12	14	6	7	8	13	15	2	5	6	2
1	2	3	4	10	5	9	11	12	15	6	7	8	13	14	2	5	6	6
1	2	3	4	10	5	9	11	13	14	6	7	8	12	15	2	9	6	6
1	2	3	4	10	5	9	11	13	15	6	7	8	12	14	2	9	6	6
1	2	3	4	10	5	9	11	14	15	6	7	8	12	13	2	9	6	6
1	2	3	4	10	5	9	12	13	14	6	7	8	11	15	2	5	6	2
1	2	3	4	10	5	9	12	13	15	6	7	8	11	14	2	5	6	2
1	2	3	4	10	5	9	12	14	15	6	7	8	11	13	2	5	6	2
1	2	3	4	10	5	9	13	14	15	6	7	8	11	12	2	9	6	6
1	2	3	4	10	5	11	12	13	14	6	7	8	9	15	2	13	6	2
1	2	3	4	10	5	11	12	13	15	6	7	8	9	14	2	15	6	6
1	2	3	4	10	5	11	12	14	15	6	7	8	9	13	2	5	6	2
1	2	3	4	10	5	11	13	14	15	6	7	8	9	12	2	5	6	2
1	2	3	4	10	5	12	13	14	15	6	7	8	9	11	2	5	6	6
1	2	3	4	10	6	7	8	9	11	5	12	13	14	15	2	6	5	6
1	2	3	4	10	6	7	8	9	12	5	11	13	14	15	2	6	5	6
1	2	3	4	10	6	7	8	9	13	5	11	12	14	15	2	6	5	2
1	2	3	4	10	6	7	8	9	14	5	11	12	13	15	2	6	15	6
1	2	3	4	10	6	7	8	9	15	5	11	12	13	14	2	6	13	2
1	2	3	4	10	6	7	8	11	12	5	9	13	14	15	2	6	9	6
1	2	3	4	10	6	7	8	11	13	5	9	12	14	15	2	6	5	6
1	2	3	4	10	6	7	8	11	14	5	9	12	13	15	2	6	5	6
1	2	3	4	10	6	7	8	11	15	5	9	12	13	14	2	6	5	2
1	2	3	4	10	6	7	8	12	13	5	9	11	14	15	2	6	9	6
1	2	3	4	10	6	7	8	12	14	5	9	11	13	15	2	6	9	6
1	2	3	4	10	6	7	8	12	15	5	9	11	13	14	2	6	9	6
1	2	3	4	10	6	7	8	13	14	5	9	11	12	15	2	6	5	6
1	2	3	4	10	6	7	8	13	15	5	9	11	12	14	2	6	5	2
1	2	3	4	10	6	7	8	14	15	5	9	11	12	13	2	7	5	2
1	2	3	4	10	6	7	9	11	12	5	8	13	14	15	2	6	8	6
1	2	3	4	10	6	7	9	11	13	5	8	12	14	15	2	6	8	2
1	2	3	4	10	6	7	9	11	14	5	8	12	13	15	2	6	8	6
1	2	3	4	10	6	7	9	11	15	5	8	12	13	14	2	6	5	2
1	2	3	4	10	6	7	9	12	13	5	8	11	14	15	2	6	8	2
1	2	3	4	10	6	7	9	12	14	5	8	11	13	15	2	6	8	2
1	2	3	4	10	6	7	9	12	15	5	8	11	13	14	2	6	5	2
1	2	3	4	10	6	7	9	13	14	5	8	11	12	15	2	6	5	2
1	2	3	4	10	6	7	9	13	15	5	8	11	12	14	2	6	5	2
1	2	3	4	10	6	7	9	14	15	5	8	11	12	13	2	6	5	6
1	2	3	4	10	6	7	11	12	13	5	8	9	14	15	2	6	8	2
1	2	3	4	10	6	7	11	12	14	5	8	9	13	15	2	6	8	6
1	2	3	4	10	6	7	11	12	15	5	8	9	13	14	2	6	5	2
1	2	3	4	10	6	7	11	13	14	5	8	9	12	15	2	6	5	6
1	2	3	4	10	6	7	11	13	15	5	8	9	12	14	2	6	5	2
1	2	3	4	10	6	7	11	14	15	5	8	9	12	13	2	6	5	2
1	2	3	4	10	6	7	12	13	14	5	8	9	11	15	2	6	5	6
1	2	3	4	10	6	7	12	13	15	5	8	9	11	14	2	6	5	6
1	2	3	4	10	6	7	12	14	15	5	8	9	11	13	2	6	5	2
1	2	3	4	10	6	7	13	14	15	5	8	9	11	12	2	6	5	6
1	2	3	4	10	6	8	9	11	12	5	7	13	14	15	2	6	7	6
1	2	3	4	10	6	8	9	11	13	5	7	12	14	15	2	6	7	6
1	2	3	4	10	6	8	9	11	14	5	7	12	13	15	2	6	5	2
1	2	3	4	10	6	8	9	11	15	5	7	12	13	14	2	6	5	6
1	2	3	4	10	6	8	9	12	13	5	7	11	14	15	2	6	7	6
1	2	3	4	10	6	8	9	12	14	5	7	11	13	15	2	6	7	6
1	2	3	4	10	6	8	9	12	15	5	7	11	13	14	2	6	5	2
1	2	3	4	10	6	8	9	13	14	5	7	11	12	15	2	6	5	6
1	2	3	4	10	6	8	9	13	15	5	7	11	12	14	2	6	5	6
1	2	3	4	10	6	8	9	14	15	5	7	11	12	13	2	6	5	6
1	2	3	4	10	6	8	11	12	13	5	7	9	14	15	2	6	7	2
1	2	3	4	10	6	8	11	12	14	5	7	9	13	15	2	6	7	6
1	2	3	4	10	6	8	11	12	15	5	7	9	13	14	2	6	5	6
1	2	3	4	10	6	8	11	13	14	5	7	9	12	15	2	6	5	6
1	2	3	4	10	6	8	11	13	15	5	7	9	12	14	2	6	5	2
1	2	3	4	10	6	8	11	14	15	5	7	9	12	13	2	6	5	6
1	2	3	4	10	6	8	12	13	14	5	7	9	11	15	2	6	5	6
1	2	3	4	10	6	8	12	13	15	5	7	9	11	14	2	6	5	6
1	2	3	4	10	6	8	12	14	15	5	7	9	11	13	2	6	5	2
1	2	3	4	10	6	8	13	14	15	5	7	9	11	12	2	6	5	2
1	2	3	4	10	6	9	11	12	13	5	7	8	14	15	2	6	7	6
1	2	3	4	10	6	9	11	12	14	5	7	8	13	15	2	6	7	2
1	2	3	4	10	6	9	11	12	15	5	7	8	13	14	2	6	7	2
1	2	3	4	10	6	9	11	13	14	5	7	8	12	15	2	6	8	2
1	2	3	4	10	6	9	11	13	15	5	7	8	12	14	2	6	5	6
1	2	3	4	10	6	9	11	14	15	5	7	8	12	13	2	6	5	6
1	2	3	4	10	6	9	12	13	14	5	7	8	11	15	2	6	8	6
1	2	3	4	10	6	9	12	13	15	5	7	8	11	14	2	6	7	2
1	2	3	4	10	6	9	12	14	15	5	7	8	11	13	2	6	5	6
1	2	3	4	10	6	9	13	14	15	5	7	8	11	12	2	6	5	2
1	2	3	4	10	6	11	12	13	14	5	7	8	9	15	2	6	8	6
1	2	3	4	10	6	11	12	13	15	5	7	8	9	14	2	6	5	2
1	2	3	4	10	6	11	12	14	15	5	7	8	9	13	2	6	5	6
1	2	3	4	10	6	11	13	14	15	5	7	8	9	12	2	6	5	2
1	2	3	4	10	6	12	13	14	15	5	7	8	9	11	2	6	5	6
1	2	3	4	10	7	8	9	11	12	5	6	13	14	15	2	8	6	6
1	2	3	4	10	7	8	9	11	13	5	6	12	14	15	2	7	6	6
1	2	3	4	10	7	8	9	11	14	5	6	12	13	15	2	7	6	2
1	2	3	4	10	7	8	9	11	15	5	6	12	13	14	2	8	6	6
1	2	3	4	10	7	8	9	12	13	5	6	11	14	15	2	8	6	2
1	2	3	4	10	7	8	9	12	14	5	6	11	13	15	2	7	6	6
1	2	3	4	10	7	8	9	12	15	5	6	11	13	14	2	8	6	2
1	2	3	4	10	7	8	9	13	14	5	6	11	12	15	2	7	6	6
1	2	3	4	10	7	8	9	13	15	5	6	11	12	14	2	7	5	2
1	2	3	4	10	7	8	9	14	15	5	6	11	12	13	2	7	5	2
1	2	3	4	10	7	8	11	12	13	5	6	9	14	15	2	8	6	6
1	2	3	4	10	7	8	11	12	14	5	6	9	13	15	2	7	6	2
1	2	3	4	10	7	8	11	12	15	5	6	9	13	14	2	8	6	6
1	2	3	4	10	7	8	11	13	14	5	6	9	12	15	2	7	6	6
1	2	3	4	10	7	8	11	13	15	5	6	9	12	14	2	7	5	2
1	2	3	4	10	7	8	11	14	15	5	6	9	12	13	2	7	5	2
1	2	3	4	10	7	8	12	13	14	5	6	9	11	15	2	7	6	6
1	2	3	4	10	7	8	12	13	15	5	6	9	11	14	2	8	5	2
1	2	3	4	10	7	8	12	14	15	5	6	9	11	13	2	7	5	2
1	2	3	4	10	7	8	13	14	15	5	6	9	11	12	2	7	5	2
1	2	3	4	10	7	9	11	12	13	5	6	8	14	15	2	9	6	6
1	2	3	4	10	7	9	11	12	14	5	6	8	13	15	2	9	6	6
1	2	3	4	10	7	9	11	12	15	5	6	8	13	14	2	9	6	6
1	2	3	4	10	7	9	11	13	14	5	6	8	12	15	2	9	6	6
1	2	3	4	10	7	9	11	13	15	5	6	8	12	14	2	7	6	2
1	2	3	4	10	7	9	11	14	15	5	6	8	12	13	2	7	5	2
1	2	3	4	10	7	9	12	13	14	5	6	8	11	15	2	9	6	6
1	2	3	4	10	7	9	12	13	15	5	6	8	11	14	2	7	6	2
1	2	3	4	10	7	9	12	14	15	5	6	8	11	13	2	7	5	2
1	2	3	4	10	7	9	13	14	15	5	6	8	11	12	2	7	5	2
1	2	3	4	10	7	11	12	13	14	5	6	8	9	15	2	13	6	2
1	2	3	4	10	7	11	12	13	15	5	6	8	9	14	2	7	6	2
1	2	3	4	10	7	11	12	14	15	5	6	8	9	13	2	7	5	2
1	2	3	4	10	7	11	13	14	15	5	6	8	9	12	2	7	5	2
1	2	3	4	10	7	12	13	14	15	5	6	8	9	11	2	7	5	2
1	2	3	4	10	8	9	11	12	13	5	6	7	14	15	2	9	7	2
1	2	3	4	10	8	9	11	12	14	5	6	7	13	15	2	9	6	6
1	2	3	4	10	8	9	11	12	15	5	6	7	13	14	2	8	6	6
1	2	3	4	10	8	9	11	13	14	5	6	7	12	15	2	9	6	6
1	2	3	4	10	8	9	11	13	15	5	6	7	12	14	2	8	6	6
1	2	3	4	10	8	9	11	14	15	5	6	7	12	13	2	8	5	2
1	2	3	4	10	8	9	12	13	14	5	6	7	11	15	2	9	6	6
1	2	3	4	10	8	9	12	13	15	5	6	7	11	14	2	8	6	2
1	2	3	4	10	8	9	12	14	15	5	6	7	11	13	2	8	5	2
1	2	3	4	10	8	9	13	14	15	5	6	7	11	12	2	8	5	2
1	2	3	4	10	8	11	12	13	14	5	6	7	9	15	2	14	6	6
1	2	3	4	10	8	11	12	13	15	5	6	7	9	14	2	8	6	6
1	2	3	4	10	8	11	12	14	15	5	6	7	9	13	2	8	5	2
1	2	3	4	10	8	11	13	14	15	5	6	7	9	12	2	8	5	2
1	2	3	4	10	8	12	13	14	15	5	6	7	9	11	2	8	5	2
1	2	3	4	10	9	11	12	13	14	5	6	7	8	15	2	9	8	2
1	2	3	4	10	9	11	12	13	15	5	6	7	8	14	2	15	7	7
1	2	3	4	10	9	11	12	14	15	5	6	7	8	13	2	9	6	6
1	2	3	4	10	9	11	13	14	15	5	6	7	8	12	2	9	5	5
1	2	3	4	10	9	12	13	14	15	5	6	7	8	11	2	9	5	5
1	2	3	4	10	11	12	13	14	15	5	6	7	8	9	2	14	5	2
1	2	3	4	11	5	6	7	8	9	10	12	13	14	15	3	5	10	5
1	2	3	4	11	5	6	7	8	10	9	12	13	14	15	3	5	9	3
1	2	3	4	11	5	6	7	8	12	9	10	13	14	15	3	5	9	3
1	2	3	4	11	5	6	7	8	13	9	10	12	14	15	3	6	10	6
1	2	3	4	11	5	6	7	8	14	9	10	12	13	15	3	7	10	7
1	2	3	4	11	5	6	7	8	15	9	10	12	13	14	3	7	10	7
1	2	3	4	11	5	6	7	9	10	8	12	13	14	15	3	5	8	3
1	2	3	4	11	5	6	7	9	12	8	10	13	14	15	3	5	10	5
1	2	3	4	11	5	6	7	9	13	8	10	12	14	15	3	5	10	5
1	2	3	4	11	5	6	7	9	14	8	10	12	13	15	3	6	12	3
1	2	3	4	11	5	6	7	9	15	8	10	12	13	14	3	6	12	3
1	2	3	4	11	5	6	7	10	12	8	9	13	14	15	3	5	8	8
1	2	3	4	11	5	6	7	10	13	8	9	12	14	15	3	5	8	3
1	2	3	4	11	5	6	7	10	14	8	9	12	13	15	3	5	8	8
1	2	3	4	11	5	6	7	10	15	8	9	12	13	14	3	5	9	3
1	2	3	4	11	5	6	7	12	13	8	9	10	14	15	3	5	9	3
1	2	3	4	11	5	6	7	12	14	8	9	10	13	15	3	6	9	3
1	2	3	4	11	5	6	7	12	15	8	9	10	13	14	3	6	9	3
1	2	3	4	11	5	6	7	13	14	8	9	10	12	15	3	6	10	6
1	2	3	4	11	5	6	7	13	15	8	9	10	12	14	3	6	10	6
1	2	3	4	11	5	6	7	14	15	8	9	10	12	13	3	7	10	7
1	2	3	4	11	5	6	8	9	10	7	12	13	14	15	3	5	7	3
1	2	3	4	11	5	6	8	9	12	7	10	13	14	15	3	5	7	3
1	2	3	4	11	5	6	8	9	13	7	10	12	14	15	3	5	10	5
1	2	3	4	11	5	6	8	9	14	7	10	12	13	15	3	6	12	3
1	2	3	4	11	5	6	8	9	15	7	10	12	13	14	3	6	12	3
1	2	3	4	11	5	6	8	10	12	7	9	13	14	15	3	5	7	3
1	2	3	4	11	5	6	8	10	13	7	9	12	14	15	3	5	7	3
1	2	3	4	11	5	6	8	10	14	7	9	12	13	15	3	5	7	7
1	2	3	4	11	5	6	8	10	15	7	9	12	13	14	3	5	9	3
1	2	3	4	11	5	6	8	12	13	7	9	10	14	15	3	5	9	3
1	2	3	4	11	5	6	8	12	14	7	9	10	13	15	3	6	9	3
1	2	3	4	11	5	6	8	12	15	7	9	10	13	14	3	6	9	3
1	2	3	4	11	5	6	8	13	14	7	9	10	12	15	3	6	10	6
1	2	3	4	11	5	6	8	13	15	7	9	10	12	14	3	6	10	6
1	2	3	4	11	5	6	8	14	15	7	9	10	12	13	3	6	10	6
1	2	3	4	11	5	6	9	10	12	7	8	13	14	15	3	10	7	7
1	2	3	4	11	5	6	9	10	13	7	8	12	14	15	3	9	7	3
1	2	3	4	11	5	6	9	10	14	7	8	12	13	15	3	9	8	3
1	2	3	4	11	5	6	9	10	15	7	8	12	13	14	3	9	7	3
1	2	3	4	11	5	6	9	12	13	7	8	10	14	15	3	5	7	7
1	2	3	4	11	5	6	9	12	14	7	8	10	13	15	3	5	7	5
1	2	3	4	11	5	6	9	12	15	7	8	10	13	14	3	6	7	6
1	2	3	4	11	5	6	9	13	14	7	8	10	12	15	3	6	8	6
1	2	3	4	11	5	6	9	13	15	7	8	10	12	14	3	6	7	6
1	2	3	4	11	5	6	9	14	15	7	8	10	12	13	3	6	12	3
1	2	3	4	11	5	6	10	12	13	7	8	9	14	15	3	12	7	3
1	2	3	4	11	5	6	10	12	14	7	8	9	13	15	3	5	7	5
1	2	3	4	11	5	6	10	12	15	7	8	9	13	14	3	5	7	5
1	2	3	4	11	5	6	10	13	14	7	8	9	12	15	3	5	8	8
1	2	3	4	11	5	6	10	13	15	7	8	9	12	14	3	5	7	5
1	2	3	4	11	5	6	10	14	15	7	8	9	12	13	3	6	8	6
1	2	3	4	11	5	6	12	13	14	7	8	9	10	15	3	6	9	3
1	2	3	4	11	5	6	12	13	15	7	8	9	10	14	3	6	9	3
1	2	3	4	11	5	6	12	14	15	7	8	9	10	13	3	6	9	3
1	2	3	4	11	5	6	13	14	15	7	8	9	10	12	3	6	10	6
1	2	3	4	11	5	7	8	9	10	6	12	13	14	15	3	5	6	6
1	2	3	4	11	5	7	8	9	12	6	10	13	14	15	3	5	6	6
1	2	3	4	11	5	7	8	9	13	6	10	12	14	15	3	5	10	5
1	2	3	4	11	5	7	8	9	14	6	10	12	13	15	3	5	12	3
1	2	3	4	11	5	7	8	9	15	6	10	12	13	14	3	7	12	3
1	2	3	4	11	5	7	8	10	12	6	9	13	14	15	3	5	6	6
1	2	3	4	11	5	7	8	10	13	6	9	12	14	15	3	5	6	6
1	2	3	4	11	5	7	8	10	14	6	9	12	13	15	3	5	6	6
1	2	3	4	11	5	7	8	10	15	6	9	12	13	14	3	5	6	6
1	2	3	4	11	5	7	8	12	13	6	9	10	14	15	3	5	9	3
1	2	3	4	11	5	7	8	12	14	6	9	10	13	15	3	5	9	3
1	2	3	4	11	5	7	8	12	15	6	9	10	13	14	3	8	9	3
1	2	3	4	11	5	7	8	13	14	6	9	10	12	15	3	7	10	7
1	2	3	4	11	5	7	8	13	15	6	9	10	12	14	3	7	10	7
1	2	3	4	11	5	7	8	14	15	6	9	10	12	13	3	7	10	7
1	2	3	4	11	5	7	9	10	12	6	8	13	14	15	3	10	6	6
1	2	3	4	11	5	7	9	10	13	6	8	12	14	15	3	9	6	3
1	2	3	4	11	5	7	9	10	14	6	8	12	13	15	3	9	6	3
1	2	3	4	11	5	7	9	10	15	6	8	12	13	14	3	9	6	3
1	2	3	4	11	5	7	9	12	13	6	8	10	14	15	3	5	6	6
1	2	3	4	11	5	7	9	12	14	6	8	10	13	15	3	5	6	6
1	2	3	4	11	5	7	9	12	15	6	8	10	13	14	3	5	6	6
1	2	3	4	11	5	7	9	13	14	6	8	10	12	15	3	5	6	6
1	2	3	4	11	5	7	9	13	15	6	8	10	12	14	3	7	12	3
1	2	3	4	11	5	7	9	14	15	6	8	10	12	13	3	7	12	3
1	2	3	4	11	5	7	10	12	13	6	8	9	14	15	3	5	6	6
1	2	3	4	11	5	7	10	12	14	6	8	9	13	15	3	5	6	6
1	2	3	4	11	5	7	10	12	15	6	8	9	13	14	3	5	6	6
1	2	3	4	11	5	7	10	13	14	6	8	9	12	15	3	5	6	6
1	2	3	4	11	5	7	10	13	15	6	8	9	12	14	3	5	6	6
1	2	3	4	11	5	7	10	14	15	6	8	9	12	13	3	7	6	6
1	2	3	4	11	5	7	12	13	14	6	8	9	10	15	3	5	9	3
1	2	3	4	11	5	7	12	13	15	6	8	9	10	14	3	5	9	3
1	2	3	4	11	5	7	12	14	15	6	8	9	10	13	3	7	9	3
1	2	3	4	11	5	7	13	14	15	6	8	9	10	12	3	7	10	7
1	2	3	4	11	5	8	9	10	12	6	7	13	14	15	3	10	6	6
1	2	3	4	11	5	8	9	10	13	6	7	12	14	15	3	9	6	3
1	2	3	4	11	5	8	9	10	14	6	7	12	13	15	3	9	6	3
1	2	3	4	11	5	8	9	10	15	6	7	12	13	14	3	9	6	3
1	2	3	4	11	5	8	9	12	13	6	7	10	14	15	3	5	7	3
1	2	3	4	11	5	8	9	12	14	6	7	10	13	15	3	5	6	6
1	2	3	4	11	5	8	9	12	15	6	7	10	13	14	3	5	6	6
1	2	3	4	11	5	8	9	13	14	6	7	10	12	15	3	5	6	6
1	2	3	4	11	5	8	9	13	15	6	7	10	12	14	3	8	6	6
1	2	3	4	11	5	8	9	14	15	6	7	10	12	13	3	8	12	3
1	2	3	4	11	5	8	10	12	13	6	7	9	14	15	3	12	6	3
1	2	3	4	11	5	8	10	12	14	6	7	9	13	15	3	5	6	6
1	2	3	4	11	5	8	10	12	15	6	7	9	13	14	3	5	6	6
1	2	3	4	11	5	8	10	13	14	6	7	9	12	15	3	5	6	6
1	2	3	4	11	5	8	10	13	15	6	7	9	12	14	3	5	6	6
1	2	3	4	11	5	8	10	14	15	6	7	9	12	13	3	5	6	6
1	2	3	4	11	5	8	12	13	14	6	7	9	10	15	3	5	9	3
1	2	3	4	11	5	8	12	13	15	6	7	9	10	14	3	8	9	3
1	2	3	4	11	5	8	12	14	15	6	7	9	10	13	3	8	9	3
1	2	3	4	11	5	8	13	14	15	6	7	9	10	12	3	8	10	8
1	2	3	4	11	5	9	10	12	13	6	7	8	14	15	3	10	7	7
1	2	3	4	11	5	9	10	12	14	6	7	8	13	15	3	10	6	6
1	2	3	4	11	5	9	10	12	15	6	7	8	13	14	3	10	6	6
1	2	3	4	11	5	9	10	13	14	6	7	8	12	15	3	9	6	3
1	2	3	4	11	5	9	10	13	15	6	7	8	12	14	3	9	6	3
1	2	3	4	11	5	9	10	14	15	6	7	8	12	13	3	9	6	3
1	2	3	4	11	5	9	12	13	14	6	7	8	10	15	3	5	7	7
1	2	3	4	11	5	9	12	13	15	6	7	8	10	14	3	5	7	7
1	2	3	4	11	5	9	12	14	15	6	7	8	10	13	3	5	6	6
1	2	3	4	11	5	9	13	14	15	6	7	8	10	12	3	9	6	3
1	2	3	4	11	5	10	12	13	14	6	7	8	9	15	3	12	6	3
1	2	3	4	11	5	10	12	13	15	6	7	8	9	14	3	12	6	3
1	2	3	4	11	5	10	12	14	15	6	7	8	9	13	3	10	6	6
1	2	3	4	11	5	10	13	14	15	6	7	8	9	12	3	10	6	6
1	2	3	4	11	5	12	13	14	15	6	7	8	9	10	3	5	6	6
1	2	3	4	11	6	7	8	9	10	5	12	13	14	15	3	6	5	6
1	2	3	4	11	6	7	8	9	12	5	10	13	14	15	3	6	10	6
1	2	3	4	11	6	7	8	9	13	5	10	12	14	15	3	6	10	6
1	2	3	4	11	6	7	8	9	14	5	10	12	13	15	3	6	12	3
1	2	3	4	11	6	7	8	9	15	5	10	12	13	14	3	6	12	3
1	2	3	4	11	6	7	8	10	12	5	9	13	14	15	3	6	9	3
1	2	3	4	11	6	7	8	10	13	5	9	12	14	15	3	6	5	6
1	2	3	4	11	6	7	8	10	14	5	9	12	13	15	3	7	5	7
1	2	3	4	11	6	7	8	10	15	5	9	12	13	14	3	7	5	5
1	2	3	4	11	6	7	8	12	13	5	9	10	14	15	3	6	9	3
1	2	3	4	11	6	7	8	12	14	5	9	10	13	15	3	6	9	3
1	2	3	4	11	6	7	8	12	15	5	9	10	13	14	3	6	9	3
1	2	3	4	11	6	7	8	13	14	5	9	10	12	15	3	6	10	6
1	2	3	4	11	6	7	8	13	15	5	9	10	12	14	3	6	10	6
1	2	3	4	11	6	7	8	14	15	5	9	10	12	13	3	7	10	7
1	2	3	4	11	6	7	9	10	12	5	8	13	14	15	3	10	8	8
1	2	3	4	11	6	7	9	10	13	5	8	12	14	15	3	9	8	3
1	2	3	4	11	6	7	9	10	14	5	8	12	13	15	3	9	8	3
1	2	3	4	11	6	7	9	10	15	5	8	12	13	14	3	9	5	3
1	2	3	4	11	6	7	9	12	13	5	8	10	14	15	3	6	5	6
1	2	3	4	11	6	7	9	12	14	5	8	10	13	15	3	6	5	6
1	2	3	4	11	6	7	9	12	15	5	8	10	13	14	3	6	5	6
1	2	3	4	11	6	7	9	13	14	5	8	10	12	15	3	6	5	6
1	2	3	4	11	6	7	9	13	15	5	8	10	12	14	3	6	5	6
1	2	3	4	11	6	7	9	14	15	5	8	10	12	13	3	6	12	3
1	2	3	4	11	6	7	10	12	13	5	8	9	14	15	3	12	8	3
1	2	3	4	11	6	7	10	12	14	5	8	9	13	15	3	6	8	6
1	2	3	4	11	6	7	10	12	15	5	8	9	13	14	3	6	5	6
1	2	3	4	11	6	7	10	13	14	5	8	9	12	15	3	6	5	6
1	2	3	4	11	6	7	10	13	15	5	8	9	12	14	3	6	5	6
1	2	3	4	11	6	7	10	14	15	5	8	9	12	13	3	7	5	5
1	2	3	4	11	6	7	12	13	14	5	8	9	10	15	3	6	9	3
1	2	3	4	11	6	7	12	13	15	5	8	9	10	14	3	6	9	3
1	2	3	4	11	6	7	12	14	15	5	8	9	10	13	3	6	9	3
1	2	3	4	11	6	7	13	14	15	5	8	9	10	12	3	6	10	6
1	2	3	4	11	6	8	9	10	12	5	7	13	14	15	3	10	7	7
1	2	3	4	11	6	8	9	10	13	5	7	12	14	15	3	9	7	3
1	2	3	4	11	6	8	9	10	14	5	7	12	13	15	3	9	5	3
1	2	3	4	11	6	8	9	10	15	5	7	12	13	14	3	9	5	3
1	2	3	4	11	6	8	9	12	13	5	7	10	14	15	3	6	7	6
1	2	3	4	11	6	8	9	12	14	5	7	10	13	15	3	6	5	6
1	2	3	4	11	6	8	9	12	15	5	7	10	13	14	3	6	5	6
1	2	3	4	11	6	8	9	13	14	5	7	10	12	15	3	6	5	6
1	2	3	4	11	6	8	9	13	15	5	7	10	12	14	3	6	5	6
1	2	3	4	11	6	8	9	14	15	5	7	10	12	13	3	6	5	6
1	2	3	4	11	6	8	10	12	13	5	7	9	14	15	3	12	7	3
1	2	3	4	11	6	8	10	12	14	5	7	9	13	15	3	12	7	3
1	2	3	4	11	6	8	10	12	15	5	7	9	13	14	3	6	5	6
1	2	3	4	11	6	8	10	13	14	5	7	9	12	15	3	6	5	6
1	2	3	4	11	6	8	10	13	15	5	7	9	12	14	3	6	5	6
1	2	3	4	11	6	8	10	14	15	5	7	9	12	13	3	6	5	6
1	2	3	4	11	6	8	12	13	14	5	7	9	10	15	3	6	9	3
1	2	3	4	11	6	8	12	13	15	5	7	9	10	14	3	6	9	3
1	2	3	4	11	6	8	12	14	15	5	7	9	10	13	3	6	9	3
1	2	3	4	11	6	8	13	14	15	5	7	9	10	12	3	6	10	6
1	2	3	4	11	6	9	10	12	13	5	7	8	14	15	3	10	7	7
1	2	3	4	11	6	9	10	12	14	5	7	8	13	15	3	10	7	7
1	2	3	4	11	6	9	10	12	15	5	7	8	13	14	3	10	7	7
1	2	3	4	11	6	9	10	13	14	5	7	8	12	15	3	9	8	3
1	2	3	4	11	6	9	10	13	15	5	7	8	12	14	3	9	5	3
1	2	3	4	11	6	9	10	14	15	5	7	8	12	13	3	9	5	3
1	2	3	4	11	6	9	12	13	14	5	7	8	10	15	3	6	5	6
1	2	3	4	11	6	9	12	13	15	5	7	8	10	14	3	6	5	6
1	2	3	4	11	6	9	12	14	15	5	7	8	10	13	3	6	5	6
1	2	3	4	11	6	9	13	14	15	5	7	8	10	12	3	6	5	6
1	2	3	4	11	6	10	12	13	14	5	7	8	9	15	3	12	7	3
1	2	3	4	11	6	10	12	13	15	5	7	8	9	14	3	12	7	3
1	2	3	4	11	6	10	12	14	15	5	7	8	9	13	3	10	5	5
1	2	3	4	11	6	10	13	14	15	5	7	8	9	12	3	6	5	6
1	2	3	4	11	6	12	13	14	15	5	7	8	9	10	3	6	5	6
1	2	3	4	11	7	8	9	10	12	5	6	13	14	15	3	10	6	6
1	2	3	4	11	7	8	9	10	13	5	6	12	14	15	3	9	6	3
1	2	3	4	11	7	8	9	10	14	5	6	12	13	15	3	9	6	3
1	2	3	4	11	7	8	9	10	15	5	6	12	13	14	3	9	6	3
1	2	3	4	11	7	8	9	12	13	5	6	10	14	15	3	8	6	6
1	2	3	4	11	7	8	9	12	14	5	6	10	13	15	3	7	5	5
1	2	3	4	11	7	8	9	12	15	5	6	10	13	14	3	8	5	3
1	2	3	4	11	7	8	9	13	14	5	6	10	12	15	3	7	5	7
1	2	3	4	11	7	8	9	13	15	5	6	10	12	14	3	7	5	5
1	2	3	4	11	7	8	9	14	15	5	6	10	12	13	3	7	12	3
1	2	3	4	11	7	8	10	12	13	5	6	9	14	15	3	12	6	3
1	2	3	4	11	7	8	10	12	14	5	6	9	13	15	3	7	6	6
1	2	3	4	11	7	8	10	12	15	5	6	9	13	14	3	8	6	6
1	2	3	4	11	7	8	10	13	14	5	6	9	12	15	3	7	6	6
1	2	3	4	11	7	8	10	13	15	5	6	9	12	14	3	7	5	5
1	2	3	4	11	7	8	10	14	15	5	6	9	12	13	3	7	5	3
1	2	3	4	11	7	8	12	13	14	5	6	9	10	15	3	7	9	3
1	2	3	4	11	7	8	12	13	15	5	6	9	10	14	3	8	9	3
1	2	3	4	11	7	8	12	14	15	5	6	9	10	13	3	7	9	3
1	2	3	4	11	7	8	13	14	15	5	6	9	10	12	3	7	10	7
1	2	3	4	11	7	9	10	12	13	5	6	8	14	15	3	10	6	6
1	2	3	4	11	7	9	10	12	14	5	6	8	13	15	3	10	6	6
1	2	3	4	11	7	9	10	12	15	5	6	8	13	14	3	10	6	6
1	2	3	4	11	7	9	10	13	14	5	6	8	12	15	3	9	6	3
1	2	3	4	11	7	9	10	13	15	5	6	8	12	14	3	9	6	3
1	2	3	4	11	7	9	10	14	15	5	6	8	12	13	3	9	5	3
1	2	3	4	11	7	9	12	13	14	5	6	8	10	15	3	9	5	3
1	2	3	4	11	7	9	12	13	15	5	6	8	10	14	3	7	5	5
1	2	3	4	11	7	9	12	14	15	5	6	8	10	13	3	7	5	5
1	2	3	4	11	7	9	13	14	15	5	6	8	10	12	3	7	5	5
1	2	3	4	11	7	10	12	13	14	5	6	8	9	15	3	12	6	3
1	2	3	4	11	7	10	12	13	15	5	6	8	9	14	3	10	6	6
1	2	3	4	11	7	10	12	14	15	5	6	8	9	13	3	10	5	5
1	2	3	4	11	7	10	13	14	15	5	6	8	9	12	3	7	5	3
1	2	3	4	11	7	12	13	14	15	5	6	8	9	10	3	7	5	3
1	2	3	4	11	8	9	10	12	13	5	6	7	14	15	3	10	7	7
1	2	3	4	11	8	9	10	12	14	5	6	7	13	15	3	10	6	6
1	2	3	4	11	8	9	10	12	15	5	6	7	13	14	3	10	6	6
1	2	3	4	11	8	9	10	13	14	5	6	7	12	15	3	9	6	3
1	2	3	4	11	8	9	10	13	15	5	6	7	12	14	3	9	6	3
1	2	3	4	11	8	9	10	14	15	5	6	7	12	13	3	9	5	3
1	2	3	4	11	8	9	12	13	14	5	6	7	10	15	3	9	5	3
1	2	3	4	11	8	9	12	13	15	5	6	7	10	14	3	8	5	8
1	2	3	4	11	8	9	12	14	15	5	6	7	10	13	3	8	5	3
1	2	3	4	11	8	9	13	14	15	5	6	7	10	12	3	8	5	8
1	2	3	4	11	8	10	12	13	14	5	6	7	9	15	3	12	6	3
1	2	3	4	11	8	10	12	13	15	5	6	7	9	14	3	12	6	3
1	2	3	4	11	8	10	12	14	15	5	6	7	9	13	3	10	5	5
1	2	3	4	11	8	10	13	14	15	5	6	7	9	12	3	10	5	5
1	2	3	4	11	8	12	13	14	15	5	6	7	9	10	3	8	5	5
1	2	3	4	11	9	10	12	13	14	5	6	7	8	15	3	10	8	8
1	2	3	4	11	9	10	12	13	15	5	6	7	8	14	3	10	7	7
1	2	3	4	11	9	10	12	14	15	5	6	7	8	13	3	10	6	6
1	2	3	4	11	9	10	13	14	15	5	6	7	8	12	3	9	5	3
1	2	3	4	11	9	12	13	14	15	5	6	7	8	10	3	9	5	3
1	2	3	4	11	10	12	13	14	15	5	6	7	8	9	3	10	5	5
1	2	3	4	12	5	6	7	8	9	10	11	13	14	15	3	5	11	3
1	2	3	4	12	5	6	7	8	10	9	11	13	14	15	3	5	9	3
1	2	3	4	12	5	6	7	8	11	9	10	13	14	15	3	5	9	3
1	2	3	4	12	5	6	7	8	13	9	10	11	14	15	3	6	10	6
1	2	3	4	12	5	6	7	8	14	9	10	11	13	15	3	7	10	7
1	2	3	4	12	5	6	7	8	15	9	10	11	13	14	3	7	10	7
1	2	3	4	12	5	6	7	9	10	8	11	13	14	15	3	5	8	5
1	2	3	4	12	5	6	7	9	11	8	10	13	14	15	3	5	10	5
1	2	3	4	12	5	6	7	9	13	8	10	11	14	15	3	5	11	3
1	2	3	4	12	5	6	7	9	14	8	10	11	13	15	3	6	11	3
1	2	3	4	12	5	6	7	9	15	8	10	11	13	14	3	6	11	3
1	2	3	4	12	5	6	7	10	11	8	9	13	14	15	3	5	8	3
1	2	3	4	12	5	6	7	10	13	8	9	11	14	15	3	5	8	5
1	2	3	4	12	5	6	7	10	14	8	9	11	13	15	3	5	8	3
1	2	3	4	12	5	6	7	10	15	8	9	11	13	14	3	5	9	3
1	2	3	4	12	5	6	7	11	13	8	9	10	14	15	3	5	9	3
1	2	3	4	12	5	6	7	11	14	8	9	10	13	15	3	6	9	3
1	2	3	4	12	5	6	7	11	15	8	9	10	13	14	3	6	9	3
1	2	3	4	12	5	6	7	13	14	8	9	10	11	15	3	6	10	6
1	2	3	4	12	5	6	7	13	15	8	9	10	11	14	3	6	10	6
1	2	3	4	12	5	6	7	14	15	8	9	10	11	13	3	7	11	3
1	2	3	4	12	5	6	8	9	10	7	11	13	14	15	3	5	7	5
1	2	3	4	12	5	6	8	9	11	7	10	13	14	15	3	5	7	5
1	2	3	4	12	5	6	8	9	13	7	10	11	14	15	3	5	11	3
1	2	3	4	12	5	6	8	9	14	7	10	11	13	15	3	6	11	3
1	2	3	4	12	5	6	8	9	15	7	10	11	13	14	3	6	11	3
1	2	3	4	12	5	6	8	10	11	7	9	13	14	15	3	5	7	3
1	2	3	4	12	5	6	8	10	13	7	9	11	14	15	3	5	7	3
1	2	3	4	12	5	6	8	10	14	7	9	11	13	15	3	5	7	3
1	2	3	4	12	5	6	8	10	15	7	9	11	13	14	3	5	9	3
1	2	3	4	12	5	6	8	11	13	7	9	10	14	15	3	5	9	3
1	2	3	4	12	5	6	8	11	14	7	9	10	13	15	3	6	9	3
1	2	3	4	12	5	6	8	11	15	7	9	10	13	14	3	6	9	3
1	2	3	4	12	5	6	8	13	14	7	9	10	11	15	3	6	10	6
1	2	3	4	12	5	6	8	13	15	7	9	10	11	14	3	6	10	6
1	2	3	4	12	5	6	8	14	15	7	9	10	11	13	3	6	11	3
1	2	3	4	12	5	6	9	10	11	7	8	13	14	15	3	9	7	3
1	2	3	4	12	5	6	9	10	13	7	8	11	14	15	3	9	7	3
1	2	3	4	12	5	6	9	10	14	7	8	11	13	15	3	9	7	3
1	2	3	4	12	5	6	9	10	15	7	8	11	13	14	3	9	7	3
1	2	3	4	12	5	6	9	11	13	7	8	10	14	15	3	5	7	3
1	2	3	4	12	5	6	9	11	14	7	8	10	13	15	3	5	7	7
1	2	3	4	12	5	6	9	11	15	7	8	10	13	14	3	6	7	6
1	2	3	4	12	5	6	9	13	14	7	8	10	11	15	3	6	11	3
1	2	3	4	12	5	6	9	13	15	7	8	10	11	14	3	6	11	3
1	2	3	4	12	5	6	9	14	15	7	8	10	11	13	3	6	11	3
1	2	3	4	12	5	6	10	11	13	7	8	9	14	15	3	11	7	3
1	2	3	4	12	5	6	10	11	14	7	8	9	13	15	3	11	7	3
1	2	3	4	12	5	6	10	11	15	7	8	9	13	14	3	11	7	3
1	2	3	4	12	5	6	10	13	14	7	8	9	11	15	3	5	8	3
1	2	3	4	12	5	6	10	13	15	7	8	9	11	14	3	5	7	5
1	2	3	4	12	5	6	10	14	15	7	8	9	11	13	3	6	7	6
1	2	3	4	12	5	6	11	13	14	7	8	9	10	15	3	6	9	3
1	2	3	4	12	5	6	11	13	15	7	8	9	10	14	3	6	9	3
1	2	3	4	12	5	6	11	14	15	7	8	9	10	13	3	6	9	3
1	2	3	4	12	5	6	13	14	15	7	8	9	10	11	3	6	9	3
1	2	3	4	12	5	7	8	9	10	6	11	13	14	15	3	5	6	6
1	2	3	4	12	5	7	8	9	11	6	10	13	14	15	3	5	6	6
1	2	3	4	12	5	7	8	9	13	6	10	11	14	15	3	5	11	3
1	2	3	4	12	5	7	8	9	14	6	10	11	13	15	3	5	11	3
1	2	3	4	12	5	7	8	9	15	6	10	11	13	14	3	7	11	3
1	2	3	4	12	5	7	8	10	11	6	9	13	14	15	3	5	6	6
1	2	3	4	12	5	7	8	10	13	6	9	11	14	15	3	5	6	6
1	2	3	4	12	5	7	8	10	14	6	9	11	13	15	3	5	6	6
1	2	3	4	12	5	7	8	10	15	6	9	11	13	14	3	5	6	6
1	2	3	4	12	5	7	8	11	13	6	9	10	14	15	3	5	9	3
1	2	3	4	12	5	7	8	11	14	6	9	10	13	15	3	7	9	3
1	2	3	4	12	5	7	8	11	15	6	9	10	13	14	3	8	9	3
1	2	3	4	12	5	7	8	13	14	6	9	10	11	15	3	7	10	7
1	2	3	4	12	5	7	8	13	15	6	9	10	11	14	3	7	10	7
1	2	3	4	12	5	7	8	14	15	6	9	10	11	13	3	7	11	3
1	2	3	4	12	5	7	9	10	11	6	8	13	14	15	3	9	6	3
1	2	3	4	12	5	7	9	10	13	6	8	11	14	15	3	9	6	3
1	2	3	4	12	5	7	9	10	14	6	8	11	13	15	3	9	6	3
1	2	3	4	12	5	7	9	10	15	6	8	11	13	14	3	9	6	3
1	2	3	4	12	5	7	9	11	13	6	8	10	14	15	3	5	6	6
1	2	3	4	12	5	7	9	11	14	6	8	10	13	15	3	5	6	6
1	2	3	4	12	5	7	9	11	15	6	8	10	13	14	3	5	6	6
1	2	3	4	12	5	7	9	13	14	6	8	10	11	15	3	5	11	3
1	2	3	4	12	5	7	9	13	15	6	8	10	11	14	3	7	11	3
1	2	3	4	12	5	7	9	14	15	6	8	10	11	13	3	7	11	3
1	2	3	4	12	5	7	10	11	13	6	8	9	14	15	3	11	6	3
1	2	3	4	12	5	7	10	11	14	6	8	9	13	15	3	11	6	3
1	2	3	4	12	5	7	10	11	15	6	8	9	13	14	3	11	6	3
1	2	3	4	12	5	7	10	13	14	6	8	9	11	15	3	5	6	6
1	2	3	4	12	5	7	10	13	15	6	8	9	11	14	3	5	6	6
1	2	3	4	12	5	7	10	14	15	6	8	9	11	13	3	7	6	6
1	2	3	4	12	5	7	11	13	14	6	8	9	10	15	3	5	9	3
1	2	3	4	12	5	7	11	13	15	6	8	9	10	14	3	7	9	3
1	2	3	4	12	5	7	11	14	15	6	8	9	10	13	3	7	9	3
1	2	3	4	12	5	7	13	14	15	6	8	9	10	11	3	7	9	3
1	2	3	4	12	5	8	9	10	11	6	7	13	14	15	3	9	6	3
1	2	3	4	12	5	8	9	10	13	6	7	11	14	15	3	9	6	3
1	2	3	4	12	5	8	9	10	14	6	7	11	13	15	3	9	6	3
1	2	3	4	12	5	8	9	10	15	6	7	11	13	14	3	9	6	3
1	2	3	4	12	5	8	9	11	13	6	7	10	14	15	3	5	7	3
1	2	3	4	12	5	8	9	11	14	6	7	10	13	15	3	5	6	6
1	2	3	4	12	5	8	9	11	15	6	7	10	13	14	3	5	6	6
1	2	3	4	12	5	8	9	13	14	6	7	10	11	15	3	5	11	3
1	2	3	4	12	5	8	9	13	15	6	7	10	11	14	3	8	11	3
1	2	3	4	12	5	8	9	14	15	6	7	10	11	13	3	8	11	3
1	2	3	4	12	5	8	10	11	13	6	7	9	14	15	3	11	6	3
1	2	3	4	12	5	8	10	11	14	6	7	9	13	15	3	11	6	3
1	2	3	4	12	5	8	10	11	15	6	7	9	13	14	3	11	6	3
1	2	3	4	12	5	8	10	13	14	6	7	9	11	15	3	5	6	6
1	2	3	4	12	5	8	10	13	15	6	7	9	11	14	3	5	6	6
1	2	3	4	12	5	8	10	14	15	6	7	9	11	13	3	5	6	6
1	2	3	4	12	5	8	11	13	14	6	7	9	10	15	3	5	9	3
1	2	3	4	12	5	8	11	13	15	6	7	9	10	14	3	8	9	3
1	2	3	4	12	5	8	11	14	15	6	7	9	10	13	3	8	9	3
1	2	3	4	12	5	8	13	14	15	6	7	9	10	11	3	8	9	3
1	2	3	4	12	5	9	10	11	13	6	7	8	14	15	3	11	7	3
1	2	3	4	12	5	9	10	11	14	6	7	8	13	15	3	10	6	6
1	2	3	4	12	5	9	10	11	15	6	7	8	13	14	3	10	6	6
1	2	3	4	12	5	9	10	13	14	6	7	8	11	15	3	9	6	3
1	2	3	4	12	5	9	10	13	15	6	7	8	11	14	3	9	6	3
1	2	3	4	12	5	9	10	14	15	6	7	8	11	13	3	9	6	3
1	2	3	4	12	5	9	11	13	14	6	7	8	10	15	3	9	7	3
1	2	3	4	12	5	9	11	13	15	6	7	8	10	14	3	9	7	3
1	2	3	4	12	5	9	11	14	15	6	7	8	10	13	3	9	6	3
1	2	3	4	12	5	9	13	14	15	6	7	8	10	11	3	9	6	3
1	2	3	4	12	5	10	11	13	14	6	7	8	9	15	3	11	6	3
1	2	3	4	12	5	10	11	13	15	6	7	8	9	14	3	11	6	3
1	2	3	4	12	5	10	11	14	15	6	7	8	9	13	3	11	6	3
1	2	3	4	12	5	10	13	14	15	6	7	8	9	11	3	10	6	6
1	2	3	4	12	5	11	13	14	15	6	7	8	9	10	3	5	6	6
1	2	3	4	12	6	7	8	9	10	5	11	13	14	15	3	6	5	6
1	2	3	4	12	6	7	8	9	11	5	10	13	14	15	3	6	10	6
1	2	3	4	12	6	7	8	9	13	5	10	11	14	15	3	6	11	3
1	2	3	4	12	6	7	8	9	14	5	10	11	13	15	3	6	11	3
1	2	3	4	12	6	7	8	9	15	5	10	11	13	14	3	6	11	3
1	2	3	4	12	6	7	8	10	11	5	9	13	14	15	3	6	9	3
1	2	3	4	12	6	7	8	10	13	5	9	11	14	15	3	6	9	3
1	2	3	4	12	6	7	8	10	14	5	9	11	13	15	3	7	9	3
1	2	3	4	12	6	7	8	10	15	5	9	11	13	14	3	7	9	3
1	2	3	4	12	6	7	8	11	13	5	9	10	14	15	3	6	9	3
1	2	3	4	12	6	7	8	11	14	5	9	10	13	15	3	6	9	3
1	2	3	4	12	6	7	8	11	15	5	9	10	13	14	3	6	9	3
1	2	3	4	12	6	7	8	13	14	5	9	10	11	15	3	6	10	6
1	2	3	4	12	6	7	8	13	15	5	9	10	11	14	3	6	10	6
1	2	3	4	12	6	7	8	14	15	5	9	10	11	13	3	7	11	3
1	2	3	4	12	6	7	9	10	11	5	8	13	14	15	3	9	8	3
1	2	3	4	12	6	7	9	10	13	5	8	11	14	15	3	9	8	3
1	2	3	4	12	6	7	9	10	14	5	8	11	13	15	3	9	8	3
1	2	3	4	12	6	7	9	10	15	5	8	11	13	14	3	9	5	3
1	2	3	4	12	6	7	9	11	13	5	8	10	14	15	3	6	5	6
1	2	3	4	12	6	7	9	11	14	5	8	10	13	15	3	6	5	6
1	2	3	4	12	6	7	9	11	15	5	8	10	13	14	3	6	5	6
1	2	3	4	12	6	7	9	13	14	5	8	10	11	15	3	6	11	3
1	2	3	4	12	6	7	9	13	15	5	8	10	11	14	3	6	11	3
1	2	3	4	12	6	7	9	14	15	5	8	10	11	13	3	6	11	3
1	2	3	4	12	6	7	10	11	13	5	8	9	14	15	3	11	8	3
1	2	3	4	12	6	7	10	11	14	5	8	9	13	15	3	11	8	3
1	2	3	4	12	6	7	10	11	15	5	8	9	13	14	3	11	5	3
1	2	3	4	12	6	7	10	13	14	5	8	9	11	15	3	6	5	6
1	2	3	4	12	6	7	10	13	15	5	8	9	11	14	3	6	5	6
1	2	3	4	12	6	7	10	14	15	5	8	9	11	13	3	7	5	5
1	2	3	4	12	6	7	11	13	14	5	8	9	10	15	3	6	9	3
1	2	3	4	12	6	7	11	13	15	5	8	9	10	14	3	6	9	3
1	2	3	4	12	6	7	11	14	15	5	8	9	10	13	3	6	9	3
1	2	3	4	12	6	7	13	14	15	5	8	9	10	11	3	6	9	3
1	2	3	4	12	6	8	9	10	11	5	7	13	14	15	3	9	7	3
1	2	3	4	12	6	8	9	10	13	5	7	11	14	15	3	9	7	3
1	2	3	4	12	6	8	9	10	14	5	7	11	13	15	3	9	7	3
1	2	3	4	12	6	8	9	10	15	5	7	11	13	14	3	9	7	3
1	2	3	4	12	6	8	9	11	13	5	7	10	14	15	3	6	7	6
1	2	3	4	12	6	8	9	11	14	5	7	10	13	15	3	6	5	6
1	2	3	4	12	6	8	9	11	15	5	7	10	13	14	3	6	5	6
1	2	3	4	12	6	8	9	13	14	5	7	10	11	15	3	6	11	3
1	2	3	4	12	6	8	9	13	15	5	7	10	11	14	3	6	11	3
1	2	3	4	12	6	8	9	14	15	5	7	10	11	13	3	6	11	3
1	2	3	4	12	6	8	10	11	13	5	7	9	14	15	3	11	7	3
1	2	3	4	12	6	8	10	11	14	5	7	9	13	15	3	11	7	3
1	2	3	4	12	6	8	10	11	15	5	7	9	13	14	3	11	5	3
1	2	3	4	12	6	8	10	13	14	5	7	9	11	15	3	6	5	6
1	2	3	4	12	6	8	10	13	15	5	7	9	11	14	3	6	5	6
1	2	3	4	12	6	8	10	14	15	5	7	9	11	13	3	6	5	6
1	2	3	4	12	6	8	11	13	14	5	7	9	10	15	3	6	9	3
1	2	3	4	12	6	8	11	13	15	5	7	9	10	14	3	6	9	3
1	2	3	4	12	6	8	11	14	15	5	7	9	10	13	3	6	9	3
1	2	3	4	12	6	8	13	14	15	5	7	9	10	11	3	6	9	3
1	2	3	4	12	6	9	10	11	13	5	7	8	14	15	3	11	7	3
1	2	3	4	12	6	9	10	11	14	5	7	8	13	15	3	10	7	7
1	2	3	4	12	6	9	10	11	15	5	7	8	13	14	3	10	7	7
1	2	3	4	12	6	9	10	13	14	5	7	8	11	15	3	9	8	3
1	2	3	4	12	6	9	10	13	15	5	7	8	11	14	3	9	7	3
1	2	3	4	12	6	9	10	14	15	5	7	8	11	13	3	9	5	3
1	2	3	4	12	6	9	11	13	14	5	7	8	10	15	3	6	5	6
1	2	3	4	12	6	9	11	13	15	5	7	8	10	14	3	6	5	6
1	2	3	4	12	6	9	11	14	15	5	7	8	10	13	3	6	5	6
1	2	3	4	12	6	9	13	14	15	5	7	8	10	11	3	6	5	6
1	2	3	4	12	6	10	11	13	14	5	7	8	9	15	3	11	7	3
1	2	3	4	12	6	10	11	13	15	5	7	8	9	14	3	11	5	3
1	2	3	4	12	6	10	11	14	15	5	7	8	9	13	3	11	5	3
1	2	3	4	12	6	10	13	14	15	5	7	8	9	11	3	6	5	6
1	2	3	4	12	6	11	13	14	15	5	7	8	9	10	3	6	5	6
1	2	3	4	12	7	8	9	10	11	5	6	13	14	15	3	9	6	3
1	2	3	4	12	7	8	9	10	13	5	6	11	14	15	3	9	6	3
1	2	3	4	12	7	8	9	10	14	5	6	11	13	15	3	9	6	3
1	2	3	4	12	7	8	9	10	15	5	6	11	13	14	3	9	6	3
1	2	3	4	12	7	8	9	11	13	5	6	10	14	15	3	7	6	6
1	2	3	4	12	7	8	9	11	14	5	6	10	13	15	3	7	5	7
1	2	3	4	12	7	8	9	11	15	5	6	10	13	14	3	8	5	3
1	2	3	4	12	7	8	9	13	14	5	6	10	11	15	3	7	11	3
1	2	3	4	12	7	8	9	13	15	5	6	10	11	14	3	7	11	3
1	2	3	4	12	7	8	9	14	15	5	6	10	11	13	3	7	11	3
1	2	3	4	12	7	8	10	11	13	5	6	9	14	15	3	11	6	3
1	2	3	4	12	7	8	10	11	14	5	6	9	13	15	3	11	6	3
1	2	3	4	12	7	8	10	11	15	5	6	9	13	14	3	11	6	3
1	2	3	4	12	7	8	10	13	14	5	6	9	11	15	3	7	6	6
1	2	3	4	12	7	8	10	13	15	5	6	9	11	14	3	7	5	7
1	2	3	4	12	7	8	10	14	15	5	6	9	11	13	3	7	5	7
1	2	3	4	12	7	8	11	13	14	5	6	9	10	15	3	7	9	3
1	2	3	4	12	7	8	11	13	15	5	6	9	10	14	3	7	9	3
1	2	3	4	12	7	8	11	14	15	5	6	9	10	13	3	7	9	3
1	2	3	4	12	7	8	13	14	15	5	6	9	10	11	3	7	9	3
1	2	3	4	12	7	9	10	11	13	5	6	8	14	15	3	11	6	3
1	2	3	4	12	7	9	10	11	14	5	6	8	13	15	3	10	6	6
1	2	3	4	12	7	9	10	11	15	5	6	8	13	14	3	10	6	6
1	2	3	4	12	7	9	10	13	14	5	6	8	11	15	3	9	6	3
1	2	3	4	12	7	9	10	13	15	5	6	8	11	14	3	9	6	3
1	2	3	4	12	7	9	10	14	15	5	6	8	11	13	3	9	5	3
1	2	3	4	12	7	9	11	13	14	5	6	8	10	15	3	9	5	3
1	2	3	4	12	7	9	11	13	15	5	6	8	10	14	3	7	5	3
1	2	3	4	12	7	9	11	14	15	5	6	8	10	13	3	7	5	3
1	2	3	4	12	7	9	13	14	15	5	6	8	10	11	3	7	5	5
1	2	3	4	12	7	10	11	13	14	5	6	8	9	15	3	11	6	3
1	2	3	4	12	7	10	11	13	15	5	6	8	9	14	3	11	6	3
1	2	3	4	12	7	10	11	14	15	5	6	8	9	13	3	11	5	3
1	2	3	4	12	7	10	13	14	15	5	6	8	9	11	3	7	5	3
1	2	3	4	12	7	11	13	14	15	5	6	8	9	10	3	7	5	3
1	2	3	4	12	8	9	10	11	13	5	6	7	14	15	3	11	7	3
1	2	3	4	12	8	9	10	11	14	5	6	7	13	15	3	10	6	6
1	2	3	4	12	8	9	10	11	15	5	6	7	13	14	3	10	6	6
1	2	3	4	12	8	9	10	13	14	5	6	7	11	15	3	9	6	3
[truncated: 754,757+ more rows]

## Sheet: Results
	1	2	3	4	5	6	7	8	9	10	11	12	13	14	15
1	600	595	600	600	600	595	600	600	597	597	280	225	279	359	441
2	600	596	600	601	600	596	600	600	310	601	271	213	291	455	573
3	600	595	600	600	600	595	600	600	433	158	354	374	347	368	464
4	600	595	600	600	600	594	600	600	376	309	289	236	305	426	507
5	600	595	600	600	600	595	600	600	348	271	274	272	265	448	543
6	600	596	600	602	600	596	600	600	319	200	252	249	280	480	592
7	600	595	600	600	600	595	600	600	307	207	235	213	263	489	598
8	600	595	600	600	600	595	600	600	307	194	238	247	253	450	598
9	597	305	462	375	348	314	302	302	588	625	268	238	274	466	548
10	597	591	398	289	261	215	202	239	555	202	436	540	243	487	604
11	285	271	426	286	297	255	235	239	274	704	246	236	272	420	467
12	230	214	409	237	286	254	213	252	244	634	236	224	273	390	469
13	284	287	415	293	318	271	243	229	278	193	271	260	273	426	478
14	362	231	397	273	230	149	133	173	187	133	317	366	345	413	526
15	442	142	407	313	219	141	108	137	189	102	360	416	419	300	450
2	1051
6	1076
14	380
2	1197
6	796
10	806
